# Supplementary material for: Comparative Genomics Reveals Genetic Adaptations to Diving‐Associated Foraging in Anseriformes
Source: Ecol Evol. 2026 Apr 20;16(4):e73551. doi: 10.1002/ece3.73551 (PMC13095863; doi:10.1002/ece3.73551)
Supplement: Supplementary file 2 — Table S1: Positively selected genes (PSGs) in diving waterfowl (FDR < 0.05). [file ECE3-16-e73551-s003.xlsx]

## Sheet: Sheet1
Table S1 Positively selected genes (PSGs) in diving waterfowl (FDR < 0.05).
Genes	lnl_fix	lnl_nofix	w_fix	w_nofix	P_value	fdr	BEB
ABTB2	-6114.88	-6076.86	1	132.159	0	0	1:M:0.993**;2:G:0.931;3:L:0.931;4:A:0.931;5:D:0.930;6:G:0.931;7:W:0.931;8:D:0.930;9:I:0.931;10:Q:0.931;11:L:0.931;12:Y:0.931;13:S:0.930;14:E:0.930;15:D:0.931;16:P:0.930;17:G:0.931;18:G:0.931;19:S:0.930;20:D:0.931;21:S:0.930;22:G:0.931;23:L:0.931;24:W:0.931;25:L:0.931;26:W:0.931;27:G:0.931;28:R:0.931;29:G:0.931;30:F:0.931;31:L:0.931;32:Q:0.931;33:V:0.931;34:P:0.930;35:S:0.993**;36:L:0.931;37:L:0.9…
ANO4	-7307.01	-7297.68	1	9.44237	1.5625e-05	0.00102892	15:V:0.856;21:T:0.824;79:R:0.991**;100:P:0.834;112:L:0.501;116:V:0.816;155:H:0.864;201:T:0.827;613:S:0.829;886:T:0.816;1042:V:0.769;1132:E:0.850
ARL5B	-1054.5	-1044.58	1	10.1445	8.472e-06	0.000609787	152:W:0.968*;153:M:0.987*;154:T:0.959*;155:S:0.948;156:R:0.672;157:I:0.955*;158:G:0.515;159:V:0.985*;160:R:0.931
ARSJ	-3399.52	-3379.05	1	15.2206	0	0	1:V:0.997**;2:E:0.966*;3:K:0.966*;4:R:0.993**;5:N:0.968*;6:L:0.999**;7:T:0.741;8:R:0.738;9:Y:0.757;10:T:0.732;11:P:0.747;12:A:0.742;13:F:0.750;14:S:0.741;15:T:0.746;16:P:0.746;17:S:0.749;18:S:0.752;19:G:0.747;20:Q:0.759;21:R:0.756;22:S:0.741;23:P:0.746;24:T:0.746;25:A:0.747;26:C:0.755;27:L:0.752;28:W:0.759;29:I:0.706;30:T:0.733;31:S:0.749;32:R:0.756;33:Y:0.757;34:L:0.752;35:R:0.738;36:S:0.744;37:…
ATP8A2	-6999.01	-6962.61	1	120.374	0	0	1:V:0.906;2:S:0.990**;3:V:0.906;4:P:0.906;5:S:0.907;6:L:0.907;7:E:0.904;8:E:0.905;9:M:0.905;10:R:0.903;11:L:0.906;12:H:0.903;13:R:0.906;14:T:0.906;15:R:0.904;16:V:0.906;17:F:0.906;18:P:0.906;19:R:0.905;20:G:0.906;21:L:0.907;22:Q:0.906;23:E:0.904;24:G:0.905;25:G:0.905;26:D:0.903;27:V:0.906;28:R:0.906;29:S:0.905;30:H:0.905;31:V:0.906;32:L:0.906;33:G:0.905;34:G:0.905;35:S:0.905;36:G:0.905;37:R:0.906…
BCL7A	-852.444	-846.91	1	587.07	0.000877636	0.0350087	1:R:0.827;2:H:0.827;3:F:0.827;4:V:0.827;5:I:0.827;6:I:0.827;7:N:0.827;8:R:0.827;9:R:0.827;10:W:0.980*;11:G:0.827;12:R:0.827;13:R:0.827;14:S:0.827;15:G:0.827;16:Q:0.827;17:L:0.827;18:A:0.827;19:T:0.827;20:H:0.827;21:P:0.827;22:G:0.827;23:F:0.827;24:T:0.827;25:N:0.827;26:G:0.827;27:Y:0.827;28:Q:0.827;29:Q:0.827;30:S:0.827;31:L:0.827;32:K:0.827;33:S:0.827;34:M:0.827;35:I:0.827;36:K:0.827;37:T:0.979*…
BTBD10	-2999.59	-2992.11	1	16.1843	0.000110096	0.00567912	24:N:0.875;51:H:0.883;53:S:0.878;58:N:0.872;74:H:0.879;77:L:0.881;86:S:0.882;91:V:0.874;93:M:0.857;101:D:0.876;108:T:0.877;120:H:0.878;133:L:0.881;150:K:0.873;158:L:0.985*;164:A:0.875;185:Y:0.881;186:M:0.857;197:L:0.881;219:L:0.882;228:D:0.877;237:V:0.879;238:L:0.883;253:P:0.873;272:Y:0.881;327:V:0.871;349:L:0.882;357:H:0.879;387:S:0.883;402:S:0.874;405:V:0.873;430:V:0.879;451:P:0.883;453:T:0.879…
C1D	-1057.98	-1048.81	1	15.6872	1.8391e-05	0.00118584	1:L:0.628;2:L:0.992**;3:A:0.915;4:R:0.997**;5:T:0.926;6:L:0.902;7:I:0.526;38:S:0.519;97:Q:0.544;143:R:0.936
CA10	-1746.79	-1741.5	1	13.8652	0.00114304	0.0442212	1:M:0.688;2:E:0.690;3:I:0.690;4:V:0.690;5:W:0.703;6:E:0.695;7:V:0.697;8:L:0.693;9:F:0.693;10:L:0.693;11:L:0.702;12:Q:0.700;13:A:0.697;14:N:0.688;15:F:0.698;16:I:0.696;17:V:0.697;18:C:0.698;19:I:0.690;20:S:0.696;21:A:0.690;22:Q:0.700;23:Q:0.700;24:N:0.688;25:S:0.696;26:P:0.695;27:K:0.691;28:I:0.696;29:H:0.691;30:E:0.695;31:G:0.697;32:W:0.703;33:W:0.703;34:A:0.690;35:Y:0.692;36:K:0.695;37:E:0.695;3…
CASP7	-1714.21	-1707.69	1	15.2993	0.000302346	0.013368	9:S:0.638;10:S:0.939;11:T:0.735;15:S:0.718;18:G:0.958*;42:E:0.721;48:K:0.719;71:Q:0.746;93:W:0.756;103:G:0.917;108:P:0.755;119:C:0.745;135:R:0.751;174:M:0.951*;180:Y:0.728;184:W:0.760;201:R:0.723;210:A:0.751;228:S:0.739;249:C:0.728;257:I:0.695
CD4	-5086.58	-5081.31	1	3.46257	0.00116739	0.0446058	12:R:0.559;37:K:0.682;46:H:0.778;57:D:0.726;59:G:0.503;86:N:0.692;88:N:0.688;109:C:0.537;130:H:0.758;159:S:0.700;205:Q:0.763;221:L:0.871;231:T:0.517;234:L:0.720;268:R:0.505;289:V:0.674;293:L:0.536;294:P:0.793;350:I:0.675;361:V:0.745;365:Q:0.517;389:N:0.912;412:W:0.748;441:S:0.705
CEP85L	-5774.28	-5705.96	1	95.302	0	0	1:M:1.000**;2:K:1.000**;3:T:1.000**;4:T:1.000**;237:V:0.679;285:R:0.965*;297:A:0.682;438:I:0.662;561:M:0.561
CERS5	-1802.84	-1795.07	1	20.9716	8.05e-05	0.00430402	86:H:0.781;108:T:0.787;171:V:0.760;174:H:0.753;176:Y:0.762;185:V:0.787;197:K:0.968*;218:I:0.767;247:M:0.741;255:G:0.768;257:L:0.763;259:G:0.766;261:A:0.783;269:H:0.760;270:S:0.786;272:R:0.967*;277:E:0.782;283:R:0.784;303:F:0.964*;307:E:0.784;309:W:0.791;313:R:0.995**;314:R:0.779;316:C:0.763;318:W:0.792
CETN3	-973.483	-963.691	1	29.4769	9.633e-06	0.000677594	2:Q:0.511;3:A:0.909;4:F:0.504;5:F:0.502;11:F:0.502;12:Q:0.918;22:L:0.506;24:N:0.915;25:R:0.898;29:L:0.506;32:P:0.507;38:Q:0.504;39:T:0.983*;43:Q:0.511;46:T:0.983*;49:W:0.507;50:Q:0.511;52:P:0.507;53:W:0.507;57:K:0.989*;58:K:0.897;59:L:0.918;61:Y:0.507;63:Y:0.507;64:L:0.506;70:K:0.900;71:Q:0.511;72:Q:0.504;75:L:0.502;77:K:0.899;79:L:0.506;83:Q:0.918;86:Y:0.504;87:W:0.507;91:H:0.500;95:Y:0.507;102:…
CIBAR1	-1930.47	-1924.84	1	14.6984	0.000798555	0.0329537	4:R:0.723;8:M:0.555;11:P:0.750;13:G:0.740;57:F:0.750;120:I:0.736;138:Q:0.742;153:R:0.620;165:Q:0.748;181:N:0.590;195:I:0.708;202:S:0.749;208:T:0.540;226:T:0.720;252:R:0.597;256:R:0.714;257:R:0.720;261:M:0.989*;262:K:0.963*;266:M:0.895;267:R:0.956*
CKB	-2287.06	-2270.61	1	70.6174	1e-08	1.40682e-06	45:K:0.983*;145:R:0.914;233:A:0.581;244:C:0.999**
CLDN8	-1931.75	-1923.69	1	5.14855	5.9312e-05	0.0034636	9:A:0.554;205:L:0.760;207:R:0.908;208:T:0.827;210:E:0.952*;211:S:0.874;212:S:0.937;215:R:0.991**;217:Q:0.952*;218:Y:0.719;219:V:0.786
COMMD7	-1207.32	-1200.7	1	42.1316	0.000274418	0.0124901	3:R:0.982*;4:S:0.896
CPT1A	-5103.13	-5086.71	1	14.5148	1e-08	1.40682e-06	36:V:0.572;100:P:0.638;117:Y:0.642;135:S:0.572;147:L:0.651;157:S:0.625;169:P:0.625;178:Y:0.642;179:H:0.635;182:Q:0.612;198:G:0.640;214:T:0.620;215:L:0.602;269:R:0.564;275:M:0.541;278:M:0.535;280:S:0.632;301:R:0.586;308:S:0.938;313:R:0.927;320:N:0.624;325:S:0.579;326:M:0.538;329:A:0.615;364:L:0.651;370:L:0.630;371:R:0.935;383:I:0.551;389:R:0.610;390:L:0.634;413:H:0.589;415:T:0.878;421:E:0.925;434:…
CRISPLD1	-2979.26	-2970.87	1	52.2256	4.1846e-05	0.00253948	21:I:0.900;49:A:0.547;272:T:0.996**;273:A:0.916;433:R:0.857;441:H:0.526
DCAF17	-3929.63	-3903.24	1	56.9616	0	0	1:M:1.000**;2:R:0.993**;4:A:0.865;5:G:0.936;6:G:0.999**;269:Q:0.717;525:R:0.845
EEA1	-8797.37	-8790.71	1	24.5066	0.000262868	0.0121429	66:R:0.926;881:A:0.885
EFNB2	-1484.44	-1477.57	1	999	0.000209881	0.00984215	1:W:0.848;2:V:0.848;3:K:0.848;4:S:0.848;5:W:0.848;6:A:0.848;7:L:0.848;8:I:0.848;9:Q:0.848;10:T:0.848;11:C:0.982*;12:M:0.983*;13:H:0.848;14:H:0.848;15:L:0.848;16:S:0.848;17:R:0.848;18:D:0.848;19:S:0.848;20:F:0.848;21:L:0.848;22:D:0.848;23:K:0.848;24:D:0.848;25:W:0.848;26:Y:0.848;27:Y:0.848;28:I:0.848;29:H:0.848;30:R:0.983*;31:E:0.848;32:T:0.848;33:N:0.848;34:W:0.848;35:I:0.848;36:L:0.848;37:Y:0.84…
EGFLAM	-7109.42	-7097.52	1	21.8941	1.07e-06	9.19903e-05	86:P:0.668;299:D:0.661;367:T:0.626;467:R:0.981*;492:A:0.890;525:H:0.545;707:T:0.539;733:R:0.998**;921:V:0.622
EIF1B	-581.295	-574.05	1	999	0.00014096	0.00686606	1:V:0.800;2:L:0.800;3:Y:0.976*;4:P:0.799;5:E:0.799;6:P:0.799;7:P:0.799;8:V:0.976*;9:L:0.976*;10:R:0.800;11:P:0.800;12:L:0.799;13:C:0.800;14:C:0.800;15:N:0.800;16:K:0.976*;17:G:0.800;18:L:0.799;19:T:0.799;20:P:0.800;21:S:0.800;22:R:0.800;23:D:0.800;24:G:0.799;25:L:0.800;26:H:0.799;27:S:0.799;28:Y:0.799;29:K:0.800;30:D:0.799;31:P:0.799;32:T:0.998**;33:A:0.800;34:K:0.799;35:R:0.800;36:K:0.800;37:K:0…
ELAVL2	-2212.99	-2203.5	1	15.6854	1.3214e-05	0.000889072	1:M:0.857;2:A:0.859;3:V:0.859;4:R:0.857;5:L:0.862;6:C:0.856;7:D:0.855;8:V:0.860;9:A:0.858;10:S:0.858;11:L:0.862;12:L:0.858;13:R:0.857;14:S:0.855;15:G:0.856;16:S:0.861;17:W:0.861;18:A:0.859;19:A:0.859;20:E:0.859;21:P:0.858;22:W:0.861;23:T:0.858;24:G:0.859;25:V:0.859;26:C:0.856;27:G:0.859;28:I:0.858;29:F:0.857;30:I:0.858;31:K:0.856;32:L:0.861;33:S:0.859;34:G:0.856;35:N:0.855;36:R:0.984*;37:C:0.857;…
ESRP2	-4589.21	-4581.44	1	8.81558	8.0657e-05	0.00430402	1:M:0.950*;2:S:0.571;3:C:0.961*;4:T:0.878;5:K:0.988*;6:G:0.540;7:S:0.960*;8:P:0.966*;10:E:0.509;11:I:0.522;81:E:0.501;94:P:0.554;167:T:0.505;738:H:0.546
ESRRB	-2614.56	-2592	1	120.205	0	0	1:C:0.878;2:S:0.999**;3:A:0.876;4:E:0.878;5:W:0.878;6:P:0.877;7:R:0.878;8:R:0.877;9:S:0.877;10:G:0.877;11:T:0.877;12:S:0.879;13:P:0.879;14:P:0.877;15:A:0.878;16:A:0.987*;17:G:0.879;18:P:0.879;19:S:0.877;20:S:0.877;21:R:0.878;22:P:0.876;23:S:0.877;24:P:0.879;25:P:0.877;26:A:0.876;27:H:0.879;28:P:0.879;29:L:0.878;30:A:0.876;31:S:0.877;32:T:0.987*;33:P:0.877;34:S:0.877;35:A:0.876;36:T:0.877;37:T:0.8…
FAM107A	-2073.02	-2067.79	1	25.6174	0.00120908	0.0456355	12:R:0.824;28:G:0.951*;36:Q:0.754;78:R:0.826
FAM171A1	-5353.72	-5337.26	1	24.3813	1e-08	1.40682e-06	1:G:0.802;2:D:0.779;8:C:0.810;9:A:0.762;10:Q:0.777;65:H:0.782;70:L:0.778;182:M:0.970*;203:H:0.777;211:G:0.802;221:N:0.678;224:E:0.800;241:P:0.782;246:S:0.771;255:P:0.805;291:I:0.793;302:T:0.794;304:L:0.814;310:P:0.985*;326:A:0.759;334:G:0.771;341:R:0.781;345:P:0.636;402:K:0.792;406:N:0.804;420:R:0.926;424:T:0.752;440:Y:0.810;464:T:0.801;479:K:0.791;497:S:0.841;501:H:0.807;537:R:0.784;542:T:0.963*…
FGD3	-5102.96	-5094.44	1	7.84692	3.6427e-05	0.00225483	7:K:0.740;8:H:0.958*;11:A:0.762;15:P:0.776;28:S:0.776;30:I:0.766;48:N:0.957*;52:A:0.768;63:S:0.776;116:H:0.766;159:D:0.781;168:H:0.762;172:C:0.769;197:C:0.960*;208:N:0.754;221:H:0.766;232:P:0.776;246:W:0.776;247:E:0.742;262:L:0.777;279:T:0.757;282:S:0.753;287:V:0.769;290:F:0.775;300:K:0.740;305:C:0.769;310:Y:0.769;315:C:0.768;328:V:0.769;368:C:0.768;369:E:0.742;370:P:0.776;371:T:0.778;390:C:0.768…
FUT8	-3183.17	-3174.38	1	40.8314	2.7435e-05	0.00173288	98:F:0.809;106:I:0.789;118:T:0.803;121:Y:0.811;147:N:0.804;166:R:0.806;220:V:0.806;252:L:0.924;264:L:0.974*;285:F:0.809;295:H:0.808;303:L:0.814;305:T:0.805;317:Q:0.807;341:G:0.806;349:L:0.805;362:Q:0.814;363:H:0.810;398:H:0.810;422:Q:0.813;434:A:0.971*;443:L:0.811;473:R:0.973*;489:P:0.811;526:I:0.789;537:T:0.797;542:K:0.804
G6PC2	-2321.74	-2313.71	1	14.7905	6.1803e-05	0.00354223	2:K:0.647;4:K:0.638;11:M:0.577;12:A:0.630;24:G:0.657;87:C:0.649;104:L:0.664;106:V:0.631;108:L:0.671;111:E:0.648;134:G:0.652;140:Q:0.677;143:T:0.622;145:H:0.693;166:S:0.614;168:H:0.642;170:S:0.626;173:K:0.653;176:S:0.741;178:Y:0.645;196:Q:0.683;201:T:0.614;215:T:0.639;216:S:0.923;223:T:0.626;225:Y:0.631;242:S:0.998**;246:H:0.637;259:S:0.642;269:A:0.632;275:A:0.631;286:L:0.617;288:H:0.923;293:T:0.5…
GPR50	-2469.53	-2454.97	1	16.0658	6.8e-08	8.76917e-06	22:P:0.685;24:C:0.913;26:W:0.740;28:S:0.634;33:I:0.604;39:S:0.941;72:I:0.697;73:R:0.673;75:L:0.714;77:A:0.718;80:S:0.692;82:M:0.647;83:G:0.691;88:T:0.993**;95:S:0.624;98:V:0.815;107:P:0.611;110:Q:0.759;123:T:0.984*;129:R:0.734;134:T:0.696;141:L:0.931;147:Q:0.759;168:R:0.726;170:R:0.949;171:R:0.951*;174:S:0.990*;182:L:0.815;199:K:0.725;207:A:0.698;211:S:0.695;217:G:0.737;218:I:0.701;233:D:0.737;24…
GPR68	-2812.26	-2794.62	1	14.0272	3e-09	5.15833e-07	153:C:0.692;330:Q:0.565;333:Q:0.541;343:T:0.922;344:E:0.989*;345:T:0.923;347:E:0.980*;349:S:0.942;351:I:0.998**;353:T:0.986*;354:G:0.982*;355:Y:0.929;356:L:0.929
GRAMD4	-3496.41	-3475.3	1	128.878	0	0	1:E:0.987*;2:T:0.871;3:S:0.999**;4:E:0.869;5:T:0.871;6:P:0.870;7:T:0.871;8:V:0.871;9:M:0.866;10:L:0.872;11:R:0.869;12:S:0.871;13:R:0.869;14:K:0.869;15:V:0.870;16:Q:0.872;17:C:0.871;18:T:0.869;19:C:0.871;20:R:0.869;21:S:0.870;22:W:0.872;23:T:0.869;24:K:0.869;25:G:0.871;26:S:0.870;27:E:0.869;28:V:0.871;29:T:0.869;30:R:0.869;31:E:0.869;32:M:0.866;33:S:0.870;34:S:0.872;35:L:0.872;36:I:0.871;37:Q:0.87…
GTF2B	-1753.41	-1738.93	1	90.2334	7.3e-08	9.0374e-06	1:W:0.833;2:M:0.817;3:C:0.981*;4:F:0.831;5:H:0.833;6:E:0.828;7:L:0.981*;8:V:0.831;9:Q:0.833;10:T:0.981*;11:I:0.831;12:R:0.829;13:T:0.831;14:P:0.827;15:F:0.831;16:W:0.833;17:R:0.828;18:I:0.831;19:T:0.826;20:E:0.828;21:P:0.832;22:V:0.825;23:I:0.818;24:S:0.831;25:V:0.831;26:L:0.833;27:S:0.981*;28:V:0.825;29:G:0.833;30:V:0.825;31:T:0.981*;32:G:0.828;33:M:0.826;34:L:0.834;35:G:0.833;36:Q:0.833;37:N:0.…
GUCY1B1	-3243.73	-3230.28	1	27.0561	2.14e-07	2.2839e-05	541:Y:0.515;574:Q:0.614;598:L:0.553;599:S:0.985*;600:F:0.536;601:H:0.990**;602:A:0.998**;604:T:0.976*
HNF4A	-2778.21	-2764.04	1	69.947	1.02e-07	1.16922e-05	1:M:0.872;2:V:0.872;3:N:0.870;4:V:0.871;5:S:0.871;6:T:0.872;7:Q:0.873;8:L:0.872;9:S:0.871;10:A:0.871;11:K:0.872;12:M:0.872;13:E:0.872;14:A:0.871;15:P:0.873;16:Y:0.872;17:D:0.869;18:D:0.869;19:N:0.870;20:A:0.873;21:P:0.872;22:F:0.873;23:Q:0.871;24:S:0.871;25:P:0.872;26:D:0.869;27:R:0.871;28:H:0.870;29:G:0.870;30:D:0.869;31:G:0.871;32:R:0.871;33:L:0.874;34:R:0.986*;35:G:0.999**;36:I:0.871;37:G:0.87…
HOMER3	-2343.47	-2324.23	1	107.765	1e-09	2.06333e-07	1:M:0.855;2:G:0.860;3:W:0.861;4:Q:0.862;5:P:0.862;6:S:0.861;7:Y:0.985*;8:F:0.865;9:G:0.985*;10:S:0.861;11:S:0.861;12:Q:0.985*;13:S:0.865;14:S:0.862;15:A:0.860;16:P:0.862;17:G:0.857;18:P:0.863;19:T:0.856;20:F:0.865;21:S:0.863;22:R:0.861;23:S:0.861;24:I:0.860;25:P:0.986*;26:P:0.985*;27:P:0.862;28:N:0.985*;29:G:0.860;30:T:0.865;31:G:0.860;32:S:0.863;33:P:0.861;34:P:0.862;35:A:0.860;36:S:0.861;37:T:0…
KCNAB2	-2633.67	-2621.24	1	20.2727	6.17e-07	5.96755e-05	1:A:0.551;2:R:0.539;3:Y:0.570;4:G:0.534;5:S:0.546;6:P:0.555;7:K:0.536;8:R:0.554;9:Q:0.555;10:L:0.560;11:Q:0.554;12:F:0.558;13:Y:0.557;14:R:0.553;15:C:0.551;16:R:0.539;17:S:0.569;18:P:0.568;19:L:0.555;20:C:0.565;21:A:0.564;22:P:0.990**;23:S:0.546;24:T:0.556;25:A:0.550;26:R:0.553;27:A:0.548;28:G:0.551;29:A:0.536;30:R:0.547;31:R:0.539;32:T:0.554;33:G:0.547;34:T:0.554;35:G:0.547;36:R:0.553;37:M:0.533…
KCNK10	-3390.6	-3377.96	1	8.09701	4.94e-07	4.93203e-05	1:M:0.663;2:V:0.672;3:S:0.651;4:K:0.649;5:M:0.663;6:K:0.660;7:L:0.681;8:T:0.665;9:Y:0.659;10:K:0.660;11:D:0.641;12:K:0.649;13:L:0.681;14:T:0.949;15:D:0.641;16:E:0.648;17:I:0.660;18:S:0.670;19:N:0.642;20:D:0.652;21:S:0.670;22:K:0.661;23:K:0.649;24:T:0.665;25:G:0.644;26:E:0.648;27:L:0.678;28:G:0.652;29:S:0.670;30:S:0.669;31:S:0.641;32:D:0.652;33:C:0.647;34:S:0.670;35:L:0.669;36:T:0.999**;37:S:0.642…
LCP2	-3448.39	-3441.82	1	22.1848	0.000288889	0.0129581	14:T:0.993**;98:G:0.995**;322:E:0.938
LOC101797138	-2065.43	-2053.45	1	10.9249	9.81e-07	9.19903e-05	8:T:0.822;10:I:0.811;19:V:0.707;42:E:0.710;89:R:0.690;121:L:0.828;216:S:0.972*;217:I:0.993**;219:N:0.999**
LOC101801765	-2313.42	-2301.52	1	100.028	1.066e-06	9.19903e-05	1:F:0.792;2:H:0.791;3:E:0.793;4:A:0.794;5:E:0.800;6:K:0.800;7:N:0.793;8:G:0.800;9:A:0.794;10:E:0.793;11:L:0.792;12:H:0.791;13:S:0.793;14:E:0.793;15:D:0.793;16:S:0.796;17:H:0.794;18:Q:0.796;19:L:0.795;20:L:0.796;21:C:0.795;22:M:0.797;23:Q:0.796;24:T:0.794;25:P:0.796;26:S:0.793;27:S:0.793;28:V:0.797;29:Y:0.792;30:S:0.794;31:E:0.793;32:N:0.793;33:L:0.795;34:P:0.792;35:A:0.797;36:S:0.793;37:R:0.794;3…
LOC101805113	-6411.54	-6406.01	1	24.072	0.000882286	0.0350087	234:Q:0.517;343:T:0.822
LOC106016000	-2276.34	-2265.47	1	15.7282	3.101e-06	0.000252568	155:T:0.851;247:C:0.634;251:A:0.782;295:Y:0.913;297:Q:0.924;298:L:0.992**;301:V:0.998**
LRSAM1	-4746.9	-4738.98	1	7.8469	6.8818e-05	0.00386278	60:C:0.626;62:F:0.649;66:I:0.621;68:H:0.666;71:Q:0.667;84:M:0.609;87:N:0.599;89:H:0.666;90:H:0.632;103:T:0.626;117:L:0.662;170:P:0.675;173:Q:0.659;178:V:0.983*;206:R:0.923;210:M:0.616;214:R:0.665;220:T:0.644;240:M:0.604;273:K:0.627;303:C:0.630;319:R:0.620;323:G:0.606;324:K:0.626;365:P:0.653;385:T:0.627;417:C:0.630;491:N:0.640;507:R:0.620;524:N:0.600;537:L:0.819;548:L:0.660;576:V:0.910;595:R:0.633…
LYPLAL1	-1456.9	-1449	1	29.1102	6.9892e-05	0.00386278	1:G:0.506;2:G:0.506;3:T:0.515;4:R:0.981*;5:R:0.516;6:A:0.989*;7:A:0.516;8:A:0.528;9:E:0.517;10:R:0.507;12:A:0.505;13:P:0.523;14:R:0.516;15:G:0.523;16:P:0.534;17:A:0.516;18:R:0.516;19:L:0.523;20:P:0.515;21:H:0.502;22:L:0.515;23:P:0.906;24:A:0.516;25:R:0.532;26:L:0.523;27:R:0.515;28:Y:0.515;29:W:0.535;30:P:0.524;31:R:0.515;33:K:0.514;35:M:0.503;38:T:0.514;40:F:0.512;41:E:0.503;42:S:0.528;43:R:0.502…
MCOLN2	-3543.51	-3533.76	1	15.6545	1.007e-05	0.000692592	2:L:0.928;9:M:0.667;11:L:0.582;15:S:0.565;16:L:0.922;18:R:0.575;24:Q:0.562;26:E:0.581;37:L:0.893;82:F:0.549;84:S:0.567;90:L:0.848;93:N:0.593;115:R:0.579;126:I:0.576;142:T:0.544;151:N:0.601;173:V:0.538;174:S:0.981*;176:S:0.592;200:Y:0.614;234:T:0.847;247:V:0.557;261:V:0.545;278:S:0.557;287:H:0.606;315:A:0.589;343:V:0.545;344:T:0.910;360:S:0.614;368:I:0.544;375:S:0.569;401:A:0.557;421:C:0.584;435:K…
MED13L	-12195.7	-12172.8	1	11.557	0	0	1:S:0.854;2:L:0.860;57:V:0.852;64:R:0.853;117:S:0.858;133:L:0.861;138:I:0.856;155:P:0.854;179:H:0.858;180:R:0.981*;223:G:0.856;232:T:0.853;261:P:0.850;267:P:0.854;300:R:0.853;306:A:0.851;312:V:0.854;319:R:0.854;336:Q:0.860;423:R:0.981*;424:R:0.858;425:C:0.855;428:L:0.855;439:R:0.853;443:I:0.980*;468:Q:0.858;535:L:0.857;549:S:0.981*;580:R:0.855;594:R:0.861;595:A:0.850;618:R:0.854;642:R:0.855;651:Y…
MOB1A	-1375.66	-1362.05	1	69.242	1.82e-07	2.01175e-05	1:V:0.505;3:Q:0.529;4:V:0.517;5:L:0.520;6:N:0.504;7:T:0.506;8:D:0.515;9:N:0.513;10:C:0.514;11:N:0.541;12:C:0.913;13:Y:0.991**;14:M:0.991**;15:G:0.509;16:V:0.511;17:D:0.523;18:L:0.520;19:R:0.917;20:K:0.504;21:H:0.523;22:S:0.511;23:N:0.504;24:P:0.507;25:R:0.511;26:R:0.511;28:F:0.507;29:L:0.527;31:A:0.512;32:P:0.509;34:S:0.517;36:N:0.504;37:S:0.515;38:N:0.504;40:Q:0.529;42:P:0.507;43:P:0.911;44:W:0.…
MRPL40	-1504.78	-1498.45	1	12.9486	0.000376178	0.0163982	1:C:0.995**;2:W:0.728;3:L:0.974*;5:Q:0.812;6:A:0.768
MTF2	-2378.16	-2372.82	1	38.8933	0.00108208	0.0423928	1:K:0.720;26:P:0.729;36:K:0.720;51:P:0.732;52:D:0.720;111:R:0.990*;141:I:0.704;147:S:0.719;178:T:0.866;179:Q:0.735;185:T:0.714;214:V:0.719;216:S:0.719;283:T:0.717;295:S:0.723;313:I:0.723;349:R:0.726;358:L:0.736;366:Q:0.737
MTG2	-3379.48	-3372.24	1	24.2311	0.00014198	0.00686606	1:M:0.972*;2:A:0.989*;3:L:0.948;93:I:0.678;358:D:0.514
NFATC1	-5162.78	-5136.49	1	45.0835	0	0	1:T:0.535;2:L:0.540;3:L:0.547;4:Y:0.526;5:I:0.530;6:F:0.528;7:K:0.533;8:R:0.535;9:K:0.533;10:C:0.917;11:W:0.549;12:L:0.535;13:A:0.529;14:S:0.535;15:K:0.533;16:C:0.537;17:G:0.530;18:T:0.535;19:F:0.528;20:L:0.526;21:I:0.537;22:V:0.530;23:N:0.916;24:S:0.527;25:M:0.533;26:S:0.534;27:W:0.549;28:P:0.536;29:S:0.534;30:D:0.527;31:I:0.530;32:K:0.533;33:S:0.527;34:R:0.535;35:H:0.533;36:F:0.528;37:S:0.537;3…
NIM1K	-2948.89	-2943.23	1	11.2346	0.000769594	0.0321877	139:S:0.845;241:P:0.798;255:R:0.940;377:N:0.959*;396:R:0.712
NYX	-3424.31	-3395.77	1	32.592	0	0	24:R:0.959*;29:R:0.873;37:C:0.882;51:R:0.895;52:A:0.880;72:P:0.882;79:V:0.881;82:P:0.882;126:R:0.970*;137:G:0.888;141:L:0.592;147:D:0.882;159:L:0.879;168:G:0.893;171:Q:0.892;176:P:0.916;179:C:0.985*;190:L:0.891;196:P:0.884;202:P:0.881;204:P:0.878;216:F:0.884;220:P:0.659;225:P:0.880;239:R:0.998**;242:V:0.895;255:R:0.997**;279:G:0.890;299:D:0.999**;302:L:0.878;308:R:0.877;311:L:0.853;313:T:0.895;33…
OSBPL8	-5249.74	-5239.69	1	10.3688	7.344e-06	0.000541183	32:S:0.755;68:T:0.760;79:T:0.761;97:W:0.958*;100:T:0.760;107:W:0.779;125:T:0.754;151:G:0.746;160:Y:0.764;163:R:0.743;165:S:0.767;192:S:0.748;198:A:0.761;238:R:0.730;247:W:0.741;250:F:0.728;252:T:0.723;253:F:0.764;256:F:0.764;276:A:0.766;277:I:0.722;287:R:0.766;293:Q:0.781;318:F:0.764;323:R:0.743;332:S:0.964*;351:S:0.768;352:L:0.767;360:G:0.746;365:R:0.957*;379:G:0.746;393:L:0.934;403:G:0.733;439:…
PGS1	-3587.43	-3569.52	1	7.7858	2e-09	3.86875e-07	6:P:0.865;12:L:0.881;14:P:0.983*;17:P:0.880;21:A:0.882;24:A:0.867;25:R:0.871;41:L:0.983*;42:G:0.889;56:N:0.880;58:M:0.855;68:S:0.860;73:H:0.979*;74:C:0.868;78:R:0.876;81:S:0.868;95:H:0.884;98:Q:0.894;110:L:0.879;115:G:0.887;123:G:0.880;124:Q:0.504;127:R:0.874;129:C:0.865;134:N:0.964*;135:K:0.865;137:V:0.873;138:F:0.984*;144:Q:0.508;148:D:0.875;149:F:0.863;154:R:0.875;157:L:0.504;171:L:0.879;173:I…
RAPGEF1	-6981.24	-6958.93	1	30.8007	0	0	41:H:0.679;93:Y:0.681;109:R:0.858;118:V:0.856;130:R:0.853;134:K:0.853;156:D:0.857;168:P:0.970*;170:Q:0.859;174:V:0.859;177:H:0.859;197:K:0.856;207:L:0.981*;213:R:0.853;216:L:0.854;243:H:0.855;246:Q:0.863;247:P:0.856;250:Q:0.858;263:Y:0.981*;265:L:0.860;280:E:0.859;290:G:0.855;291:G:0.855;297:H:0.857;302:S:0.852;310:S:0.854;318:T:0.855;333:P:0.853;354:S:0.980*;370:A:0.858;397:R:0.983*;413:A:0.852;…
RET	-6132.97	-6118.78	1	7.79836	1e-07	1.16922e-05	1:M:0.505;2:Q:0.519;3:D:0.891;4:A:0.518;5:L:0.518;6:R:0.512;7:R:0.519;8:A:0.522;9:G:0.513;10:G:0.513;11:G:0.518;12:L:0.511;13:P:0.511;14:P:0.511;15:A:0.512;16:L:0.530;17:R:0.519;18:S:0.509;19:F:0.515;20:L:0.896;21:W:0.525;22:F:0.509;23:V:0.514;24:L:0.511;25:P:0.518;26:Q:0.525;27:E:0.506;28:R:0.506;29:V:0.514;30:L:0.518;31:R:0.506;32:E:0.506;33:R:0.505;34:L:0.525;35:H:0.501;36:S:0.517;37:T:0.518;3…
RNF10	-4502.7	-4490.8	1	13.9526	1.064e-06	9.19903e-05	28:I:0.953*;57:R:0.746;116:E:0.712;128:T:0.737;151:Y:0.733;185:R:0.747;198:L:0.743;207:Y:0.739;210:R:0.741;218:E:0.738;234:D:0.725;236:T:0.732;244:S:0.740;247:T:0.737;249:Q:0.740;255:C:0.731;258:A:0.738;261:R:0.717;278:A:0.724;284:D:0.725;287:G:0.717;291:V:0.730;292:T:0.734;317:N:0.718;319:T:0.737;320:L:0.962*;331:C:0.959*;332:S:0.725;334:G:0.717;350:P:0.735;355:H:0.722;377:C:0.729;386:G:0.717;39…
SCN8A	-10904.9	-10881.5	1	28.3617	0	0	282:Y:0.795;316:L:0.974*;356:H:0.795;363:R:0.803;372:L:0.952*;411:D:0.797;414:I:0.795;420:L:0.800;425:S:0.799;466:L:0.793;469:L:0.799;473:V:0.785;494:S:0.799;501:N:0.793;524:Q:0.998**;528:E:0.789;535:P:0.972*;537:T:0.786;541:S:0.795;548:S:0.797;554:P:0.797;555:L:0.794;561:I:0.771;576:R:0.799;577:V:0.959*;580:M:0.767;585:T:0.780;614:V:0.779;617:A:0.783;624:G:0.793;634:E:0.794;673:T:0.783;729:N:0.7…
SLC12A4	-6059.51	-6048.72	1	16.29	3.397e-06	0.000262843	3:N:0.695;4:C:0.668;9:G:0.687;11:S:0.711;20:C:0.672;24:S:0.704;26:A:0.691;77:Q:0.715;79:S:0.688;89:K:0.686;105:P:0.707;148:G:0.668;171:I:0.684;191:W:0.711;192:R:0.757;193:C:0.672;200:F:0.687;208:P:0.702;209:R:0.690;214:C:0.671;227:S:0.690;239:I:0.692;264:G:0.668;303:R:0.913;304:W:0.713;336:G:0.693;394:T:0.702;411:A:0.685;413:G:0.688;422:G:0.670;428:V:0.949;431:W:0.699;450:C:0.671;455:R:0.949;464:…
SLC25A12	-3694.77	-3689.24	1	13.8611	0.000881353	0.0350087	77:F:0.719;133:T:0.725;143:I:0.700;145:G:0.731;147:S:0.731;174:K:0.727;220:H:0.722;237:Q:0.733;269:L:0.734;278:A:0.728;292:R:0.724;323:L:0.723;334:R:0.718;342:L:0.729;392:S:0.731;395:M:0.694;412:P:0.719;417:L:0.735;419:A:0.728;431:R:0.727;438:C:0.731;496:M:0.694;531:A:0.718;533:V:0.728;553:R:0.949;563:C:0.731;564:S:0.724;570:S:0.718;597:N:0.730;621:Q:0.732;623:H:0.949;634:F:0.937;652:P:0.726
SLC25A3	-1793.52	-1782.7	1	73.2052	3.277e-06	0.000260059	1:Y:0.811;2:S:0.810;3:C:0.810;4:A:0.809;5:Y:0.810;6:G:0.811;7:S:0.810;8:G:0.811;9:R:0.811;10:F:0.809;11:F:0.807;12:M:0.802;13:L:0.808;14:C:0.810;15:G:0.811;16:L:0.808;17:G:0.810;18:G:0.809;19:I:0.808;20:I:0.808;21:S:0.810;22:C:0.810;23:G:0.811;24:T:0.809;25:T:0.809;26:H:0.810;27:T:0.809;28:A:0.810;29:L:0.812;30:V:0.808;31:P:0.809;32:L:0.813;33:D:0.811;34:L:0.812;35:V:0.808;36:K:0.811;37:C:0.811;3…
SLC44A5	-3646.83	-3631.55	1	31.0118	3.2e-08	4.30609e-06	2:W:0.867;3:G:0.865;4:R:0.864;33:C:0.852;38:R:0.853;40:S:0.856;150:D:0.854;170:R:0.982*;171:A:0.859;182:W:0.869;184:R:0.866;197:R:0.867;198:Y:0.849;201:L:0.856;203:C:0.864;228:N:0.854;282:R:0.984*;300:I:0.858;333:W:0.869;343:N:0.998**;390:H:0.863;396:I:0.858;401:S:0.867;402:V:0.865;434:N:0.854;452:L:0.867;456:S:0.865;459:T:0.860;527:Y:0.853;534:H:0.853;546:K:0.863;550:L:0.856;554:A:0.869;559:R:0.…
SLC4A4	-6475.13	-6468.07	1	15.981	0.000172291	0.0082037	340:R:0.773;447:W:0.762;450:R:0.734;479:I:0.686;603:P:0.711;646:V:0.828;664:H:0.828;827:H:0.668;874:G:0.843;875:C:0.691;880:S:0.677;902:R:0.810;913:R:0.847
SLC6A11	-3786.8	-3769.44	1	42.8285	4e-09	6.51579e-07	187:V:0.973*;272:V:0.788;287:I:0.762;289:G:0.965*;449:V:0.975*;583:G:0.969*;597:C:0.812
SLC7A13	-3533.38	-3522.35	1	16.2885	2.64e-06	0.000220832	217:V:0.780;378:G:0.856;484:G:0.968*;485:K:0.997**;486:H:0.877;487:E:0.993**
SNX8	-2483.42	-2470.72	1	24.4522	4.64e-07	4.78693e-05	1:V:0.884;2:L:0.885;3:L:0.887;4:Y:0.883;5:Q:0.885;6:R:0.882;7:E:0.885;8:S:0.884;9:S:0.884;10:L:0.886;11:R:0.882;12:F:0.884;13:G:0.884;14:K:0.881;15:A:0.884;16:S:0.885;17:S:0.881;18:K:0.881;19:T:0.884;20:E:0.885;21:G:0.882;22:T:0.884;23:G:0.882;24:T:0.882;25:I:0.882;26:S:0.884;27:N:0.881;28:A:0.882;29:G:0.884;30:A:0.884;31:P:0.988*;32:G:0.886;33:K:0.988*;34:S:0.885;35:T:0.882;36:A:0.882;37:A:0.882…
SPON1	-4547.61	-4528.42	1	26.9253	1e-09	2.06333e-07	15:A:0.875;41:P:0.876;62:S:0.876;63:R:0.871;82:V:0.981*;84:S:0.986*;86:I:0.872;88:I:0.998**;93:G:0.868;104:R:0.867;148:K:0.865;152:C:0.873;162:G:0.868;176:R:0.867;181:N:0.869;182:F:0.877;196:V:0.873;239:C:0.978*;243:R:0.868;255:N:0.866;256:S:0.878;258:T:0.984*;263:S:0.868;268:T:0.873;286:C:0.871;290:A:0.873;310:R:0.867;322:S:0.868;324:S:0.986*;332:R:0.757;353:Y:0.874;359:S:0.877;369:A:0.876;382:R…
SPTBN1	-1361.96	-1355.88	1	999	0.000486964	0.0206459	1:G:0.816;2:T:0.816;3:A:0.816;4:G:0.816;5:S:0.816;6:T:0.816;7:S:0.816;8:T:0.816;9:T:0.816;10:G:0.816;11:G:0.980*;12:R:0.816;13:G:0.816;14:E:0.816;15:E:0.816;16:E:0.816;17:T:0.816;18:A:0.816;19:T:0.976*;20:Y:0.816;21:S:0.980*;22:R:0.816;23:A:0.980*;24:K:0.816;25:P:0.816;26:K:0.816;27:G:0.816;28:C:0.816;29:R:0.816;30:G:0.816;31:C:0.816;32:R:0.816;33:L:0.816;34:P:0.816;35:A:0.816;36:A:0.816;37:M:0.8…
ST3GAL5	-2415.98	-2408.58	1	9.22049	0.000119014	0.0059411	4:D:0.799;5:T:0.739;11:K:0.786;21:C:0.771;22:K:0.792;68:T:0.801;69:V:0.768;70:C:0.770;72:S:0.806;82:C:0.968*;93:R:0.753;103:R:0.768;113:C:0.964*;117:Y:0.754;130:S:0.799;144:T:0.756;145:R:0.780;154:C:0.964*;165:I:0.804;170:T:0.770;176:Y:0.771;181:A:0.780;186:H:0.799;187:R:0.961*;189:C:0.958*;194:D:0.767;204:A:0.751;206:T:0.788;217:F:0.777;220:C:0.959*;230:K:0.779;252:K:0.779;262:R:0.773;265:S:0.79…
ST7	-2566.73	-2559.32	1	206.892	0.000117915	0.0059411	1:V:0.875;2:W:0.875;3:H:0.875;4:I:0.875;5:F:0.875;6:T:0.986*;7:E:0.875;8:Y:0.875;9:V:0.875;10:F:0.875;11:E:0.875;12:H:0.875;13:V:0.875;14:N:0.875;15:P:0.875;16:Q:0.875;17:V:0.875;18:L:0.875;19:C:0.875;20:C:0.875;21:P:0.875;22:D:0.875;23:R:0.875;24:H:0.875;25:L:0.875;26:L:0.875;27:I:0.875;28:N:0.875;29:L:0.875;30:G:0.875;31:T:0.987*;32:Y:0.875;33:F:0.986*;34:D:0.875;35:L:0.875;36:R:0.875;37:V:0.87…
STARD13	-6724.43	-6695.06	1	20.2358	0	0	31:E:0.808;42:R:0.979*;49:E:0.815;57:S:0.820;62:R:0.837;82:N:0.654;87:L:0.830;145:D:0.817;151:T:0.803;154:M:0.782;161:T:0.816;166:Q:0.799;176:A:0.828;178:V:0.822;181:Q:0.833;196:G:0.814;203:S:0.822;204:P:0.978*;214:A:0.805;225:S:0.814;228:T:0.826;231:R:0.979*;272:R:0.819;278:R:0.981*;283:S:0.815;296:M:0.783;308:E:0.820;311:H:0.830;316:P:0.824;323:P:0.824;329:G:0.812;335:S:0.970*;343:R:0.815;344:E…
STXBP3	-3356.92	-3346.74	1	11.9445	6.434e-06	0.000485689	4:V:0.742;8:S:0.993**;9:N:0.682;15:G:0.953*;25:Y:0.733;29:T:0.665;45:C:0.992**;53:T:0.709;57:N:0.627;63:D:0.945;78:K:0.686;82:G:0.717;100:I:0.727;104:M:0.715;106:G:0.953*;113:P:0.743;114:I:0.658;134:G:0.698;135:E:0.625;151:S:0.731;153:C:0.729;156:R:0.936;159:S:0.742;168:R:0.630;180:L:0.749;199:W:0.757;209:H:0.727;210:V:0.718;219:N:0.682;227:W:0.711;260:A:0.670;266:K:0.697;276:I:0.946;280:V:0.663;…
TAF15	-2714.32	-2696.67	1	19.2088	3e-09	5.15833e-07	1:S:0.983*;2:G:0.815;3:S:0.966*;4:Y:0.973*;5:S:1.000**;6:Q:0.997**;7:S:0.983*;21:S:0.944
TEX36	-1915.15	-1907.07	1	9.95998	5.8269e-05	0.0034636	4:A:0.646;6:V:0.999**;7:V:0.877;8:C:0.922;32:A:0.545;45:P:0.821;197:P:0.634
TKT	-3445.25	-3437.56	1	8.50935	8.7663e-05	0.00459859	1:M:0.932;2:E:0.933;3:D:0.931;4:Y:0.949;5:H:0.983*;6:K:0.933;498:F:0.554
TMEM108	-3391.66	-3385.55	1	7.88895	0.000472492	0.0203106	25:R:0.600;47:R:0.661;49:P:0.656;59:Q:0.624;60:P:0.632;62:R:0.646;66:P:0.648;67:G:0.666;70:G:0.676;73:R:0.616;75:C:0.690;76:R:0.676;80:G:0.918;84:S:0.677;85:G:0.664;87:E:0.653;105:P:0.644;118:H:0.679;121:L:0.629;122:R:0.665;131:L:0.638;132:S:0.638;145:L:0.668;170:P:0.672;171:P:0.644;177:G:0.650;182:G:0.899;187:R:0.645;190:S:0.628;201:R:0.591;213:R:0.661;214:R:0.922;215:V:0.672;218:A:0.680;232:R:0…
