# Supplementary material for: Comparative Genomics Reveals Genetic Adaptations to Diving‐Associated Foraging in Anseriformes
Source: Ecol Evol. 2026 Apr 20;16(4):e73551. doi: 10.1002/ece3.73551 (PMC13095863; doi:10.1002/ece3.73551)
Supplement: Supplementary file 3 — Table S2: Functional enrichment analysis results (GO and KEGG) for PSGs. [file ECE3-16-e73551-s002.xlsx]

## Sheet:  GO
Table S2 Functional enrichment analysis results (GO and KEGG) for PSGs.
ID	Description	GeneRatio	BgRatio	RichFactor	FoldEnrichment	zScore	pvalue	p.adjust	qvalue	geneID	Count
GO:0030073	insulin secretion	5/76	206/18986	0.0242718	6.06349	4.63236	0.0014176	0.447131	0.426619	CPT1A/G6PC2/GPR68/HNF4A/STXBP3	5
GO:0032623	interleukin-2 production	3/76	66/18986	0.0454545	11.3553	5.34243	0.00235349	0.447131	0.426619	CD4/HOMER3/SPTBN1	3
GO:0032663	regulation of interleukin-2 production	3/76	66/18986	0.0454545	11.3553	5.34243	0.00235349	0.447131	0.426619	CD4/HOMER3/SPTBN1	3
GO:0015810	aspartate transmembrane transport	2/76	20/18986	0.1	24.9816	6.80254	0.00286743	0.447131	0.426619	SLC25A12/SLC7A13	2
GO:0045655	regulation of monocyte differentiation	2/76	20/18986	0.1	24.9816	6.80254	0.00286743	0.447131	0.426619	CD4/GPR68	2
GO:0030072	peptide hormone secretion	5/76	250/18986	0.02	4.99632	4.03235	0.0032864	0.447131	0.426619	CPT1A/G6PC2/GPR68/HNF4A/STXBP3	5
GO:0002790	peptide secretion	5/76	257/18986	0.0194553	4.86023	3.94992	0.00369659	0.447131	0.426619	CPT1A/G6PC2/GPR68/HNF4A/STXBP3	5
GO:1903825	organic acid transmembrane transport	4/76	159/18986	0.0251572	6.28467	4.24221	0.00380645	0.447131	0.426619	CPT1A/SLC25A12/SLC6A11/SLC7A13	4
GO:0015833	peptide transport	5/76	270/18986	0.0185185	4.62622	3.80448	0.00455405	0.447131	0.426619	CPT1A/G6PC2/GPR68/HNF4A/STXBP3	5
GO:0050796	regulation of insulin secretion	4/76	173/18986	0.0231214	5.77609	4.00067	0.00513166	0.447131	0.426619	CPT1A/G6PC2/GPR68/HNF4A	4
GO:0015698	inorganic anion transport	4/76	174/18986	0.0229885	5.74289	3.98443	0.00523672	0.447131	0.426619	ANO4/SLC12A4/SLC25A3/SLC4A4	4
GO:0015740	C4-dicarboxylate transport	2/76	28/18986	0.0714286	17.844	5.6545	0.00558788	0.447131	0.426619	SLC25A12/SLC7A13	2
GO:0051156	glucose 6-phosphate metabolic process	2/76	29/18986	0.0689655	17.2287	5.54452	0.00598632	0.447131	0.426619	G6PC2/TKT	2
GO:0015813	L-glutamate transmembrane transport	2/76	33/18986	0.0606061	15.1404	5.154	0.00770521	0.447131	0.426619	SLC25A12/SLC7A13	2
GO:1990542	mitochondrial transmembrane transport	3/76	104/18986	0.0288462	7.20622	4.02334	0.00840411	0.447131	0.426619	CPT1A/SLC25A12/SLC25A3	3
GO:0015914	phospholipid transport	3/76	105/18986	0.0285714	7.13759	3.99804	0.00862673	0.447131	0.426619	ANO4/ATP8A2/OSBPL8	3
GO:0032743	positive regulation of interleukin-2 production	2/76	35/18986	0.0571429	14.2752	4.98339	0.0086383	0.447131	0.426619	CD4/SPTBN1	2
GO:0046879	hormone secretion	5/76	319/18986	0.015674	3.91561	3.3293	0.00907107	0.447131	0.426619	CPT1A/G6PC2/GPR68/HNF4A/STXBP3	5
GO:0090276	regulation of peptide hormone secretion	4/76	204/18986	0.0196078	4.89835	3.54888	0.00909284	0.447131	0.426619	CPT1A/G6PC2/GPR68/HNF4A	4
GO:0030224	monocyte differentiation	2/76	36/18986	0.0555556	13.8787	4.90324	0.00912289	0.447131	0.426619	CD4/GPR68	2
GO:0003333	amino acid transmembrane transport	3/76	108/18986	0.0277778	6.93933	3.92408	0.00931534	0.447131	0.426619	SLC25A12/SLC6A11/SLC7A13	3
GO:0002791	regulation of peptide secretion	4/76	207/18986	0.0193237	4.82736	3.51006	0.00955791	0.447131	0.426619	CPT1A/G6PC2/GPR68/HNF4A	4
GO:0090087	regulation of peptide transport	4/76	207/18986	0.0193237	4.82736	3.51006	0.00955791	0.447131	0.426619	CPT1A/G6PC2/GPR68/HNF4A	4
GO:0071398	cellular response to fatty acid	2/76	38/18986	0.0526316	13.1482	4.75213	0.0101277	0.447131	0.426619	CPT1A/KCNK10	2
GO:0042886	amide transport	5/76	328/18986	0.0152439	3.80817	3.25232	0.0101501	0.447131	0.426619	CPT1A/G6PC2/GPR68/HNF4A/STXBP3	5
GO:0009914	hormone transport	5/76	330/18986	0.0151515	3.78509	3.23559	0.0104013	0.447131	0.426619	CPT1A/G6PC2/GPR68/HNF4A/STXBP3	5
GO:0042755	eating behavior	2/76	39/18986	0.0512821	12.8111	4.68077	0.0106477	0.447131	0.426619	ATP8A2/CPT1A	2
GO:0038179	neurotrophin signaling pathway	2/76	40/18986	0.05	12.4908	4.61198	0.0111793	0.447131	0.426619	RAPGEF1/TMEM108	2
GO:0051938	L-glutamate import	2/76	43/18986	0.0465116	11.6193	4.41951	0.0128426	0.447131	0.426619	SLC25A12/SLC7A13	2
GO:0006739	NADP metabolic process	2/76	46/18986	0.0434783	10.8616	4.24522	0.0146069	0.447131	0.426619	KCNAB2/TKT	2
GO:0019722	calcium-mediated signaling	4/76	235/18986	0.0170213	4.25218	3.18026	0.014658	0.447131	0.426619	CD4/HOMER3/MCOLN2/NFATC1	4
GO:0033173	calcineurin-NFAT signaling cascade	2/76	47/18986	0.0425532	10.6305	4.19067	0.015217	0.447131	0.426619	HOMER3/NFATC1	2
GO:0098661	inorganic anion transmembrane transport	3/76	133/18986	0.0225564	5.63494	3.40053	0.0162934	0.447131	0.426619	ANO4/SLC12A4/SLC25A3	3
GO:0097720	calcineurin-mediated signaling	2/76	49/18986	0.0408163	10.1966	4.08634	0.0164695	0.447131	0.426619	HOMER3/NFATC1	2
GO:1902459	positive regulation of stem cell population maintenance	2/76	49/18986	0.0408163	10.1966	4.08634	0.0164695	0.447131	0.426619	BCL7A/ESRRB	2
GO:0009306	protein secretion	5/76	371/18986	0.0134771	3.36679	2.91865	0.016534	0.447131	0.426619	CPT1A/G6PC2/GPR68/HNF4A/STXBP3	5
GO:0035592	establishment of protein localization to extracellular region	5/76	374/18986	0.013369	3.33978	2.89722	0.0170601	0.447131	0.426619	CPT1A/G6PC2/GPR68/HNF4A/STXBP3	5
GO:1990090	cellular response to nerve growth factor stimulus	2/76	51/18986	0.0392157	9.7967	3.98785	0.0177645	0.447131	0.426619	RAPGEF1/TMEM108	2
GO:0071692	protein localization to extracellular region	5/76	382/18986	0.013089	3.26984	2.84112	0.0185172	0.447131	0.426619	CPT1A/G6PC2/GPR68/HNF4A/STXBP3	5
GO:1990089	response to nerve growth factor	2/76	53/18986	0.0377358	9.42701	3.89465	0.0191014	0.447131	0.426619	RAPGEF1/TMEM108	2
GO:0045332	phospholipid translocation	2/76	54/18986	0.037037	9.25244	3.84988	0.0197853	0.447131	0.426619	ANO4/ATP8A2	2
GO:0010883	regulation of lipid storage	2/76	55/18986	0.0363636	9.08421	3.80626	0.0204794	0.447131	0.426619	CPT1A/OSBPL8	2
GO:0046883	regulation of hormone secretion	4/76	261/18986	0.0153257	3.82859	2.91707	0.0207001	0.447131	0.426619	CPT1A/G6PC2/GPR68/HNF4A	4
GO:0042593	glucose homeostasis	4/76	265/18986	0.0150943	3.7708	2.87959	0.0217471	0.447131	0.426619	G6PC2/GPR68/HNF4A/STXBP3	4
GO:0033500	carbohydrate homeostasis	4/76	266/18986	0.0150376	3.75663	2.87033	0.0220138	0.447131	0.426619	G6PC2/GPR68/HNF4A/STXBP3	4
GO:0015804	neutral amino acid transport	2/76	58/18986	0.0344828	8.61434	3.6818	0.0226217	0.447131	0.426619	SLC25A12/SLC7A13	2
GO:0034204	lipid translocation	2/76	58/18986	0.0344828	8.61434	3.6818	0.0226217	0.447131	0.426619	ANO4/ATP8A2	2
GO:0039532	negative regulation of cytoplasmic pattern recognition receptor signaling pathway	2/76	58/18986	0.0344828	8.61434	3.6818	0.0226217	0.447131	0.426619	GRAMD4/LYPLAL1	2
GO:0098656	monoatomic anion transmembrane transport	3/76	151/18986	0.0198675	4.96323	3.09971	0.0227246	0.447131	0.426619	ANO4/SLC12A4/SLC4A4	3
GO:0050708	regulation of protein secretion	4/76	272/18986	0.0147059	3.67376	2.81572	0.0236564	0.447131	0.426619	CPT1A/G6PC2/GPR68/HNF4A	4
GO:0046324	regulation of D-glucose import	2/76	60/18986	0.0333333	8.32719	3.60371	0.0240993	0.447131	0.426619	OSBPL8/STXBP3	2
GO:0070542	response to fatty acid	2/76	60/18986	0.0333333	8.32719	3.60371	0.0240993	0.447131	0.426619	CPT1A/KCNK10	2
GO:1905039	carboxylic acid transmembrane transport	3/76	156/18986	0.0192308	4.80415	3.02455	0.024723	0.447131	0.426619	CPT1A/SLC25A12/SLC7A13	3
GO:0097035	regulation of membrane lipid distribution	2/76	63/18986	0.031746	7.93066	3.49314	0.0263877	0.447131	0.426619	ANO4/ATP8A2	2
GO:0002763	positive regulation of myeloid leukocyte differentiation	2/76	64/18986	0.03125	7.80674	3.4579	0.0271694	0.447131	0.426619	CD4/GPR68	2
GO:0010976	positive regulation of neuron projection development	3/76	164/18986	0.0182927	4.5698	2.91071	0.028112	0.447131	0.426619	ATP8A2/RAPGEF1/RET	3
GO:0006865	amino acid transport	3/76	165/18986	0.0181818	4.54211	2.897	0.0285522	0.447131	0.426619	SLC25A12/SLC6A11/SLC7A13	3
GO:0072348	sulfur compound transport	2/76	66/18986	0.030303	7.57018	3.38965	0.0287606	0.447131	0.426619	SLC6A11/SLC7A13	2
GO:0019362	pyridine nucleotide metabolic process	3/76	172/18986	0.0174419	4.35725	2.80397	0.0317362	0.447131	0.426619	KCNAB2/SLC4A4/TKT	3
GO:0046496	nicotinamide nucleotide metabolic process	3/76	172/18986	0.0174419	4.35725	2.80397	0.0317362	0.447131	0.426619	KCNAB2/SLC4A4/TKT	3
GO:0007009	plasma membrane organization	3/76	173/18986	0.017341	4.33207	2.79109	0.0322057	0.447131	0.426619	ANO4/CASP7/SPTBN1	3
GO:0015748	organophosphate ester transport	3/76	173/18986	0.017341	4.33207	2.79109	0.0322057	0.447131	0.426619	ANO4/ATP8A2/OSBPL8	3
GO:0046513	ceramide biosynthetic process	2/76	71/18986	0.028169	7.03706	3.23086	0.032897	0.447131	0.426619	CERS5/ST3GAL5	2
GO:0006820	monoatomic anion transport	3/76	177/18986	0.0169492	4.23417	2.74052	0.0341202	0.447131	0.426619	ANO4/SLC12A4/SLC4A4	3
GO:0072524	pyridine-containing compound metabolic process	3/76	178/18986	0.0168539	4.21038	2.72811	0.0346078	0.447131	0.426619	KCNAB2/SLC4A4/TKT	3
GO:0015800	acidic amino acid transport	2/76	73/18986	0.0273973	6.84427	3.17159	0.0346132	0.447131	0.426619	SLC25A12/SLC7A13	2
GO:0016032	viral process	5/76	452/18986	0.0110619	2.76345	2.40555	0.0348493	0.447131	0.426619	CD4/EFNB2/FUT8/GTF2B/LRSAM1	5
GO:0051865	protein autoubiquitination	2/76	74/18986	0.027027	6.75178	3.14279	0.0354841	0.447131	0.426619	LRSAM1/RNF10	2
GO:2000036	regulation of stem cell population maintenance	2/76	74/18986	0.027027	6.75178	3.14279	0.0354841	0.447131	0.426619	BCL7A/ESRRB	2
GO:0006575	cellular modified amino acid metabolic process	3/76	183/18986	0.0163934	4.09534	2.66739	0.0371006	0.447131	0.426619	CKB/CPT1A/OSBPL8	3
GO:0015711	organic anion transport	5/76	462/18986	0.0108225	2.70363	2.35015	0.0377351	0.447131	0.426619	CPT1A/SLC25A12/SLC4A4/SLC6A11/SLC7A13	5
GO:0019827	stem cell population maintenance	3/76	186/18986	0.016129	4.02929	2.63199	0.0386396	0.447131	0.426619	BCL7A/ESRRB/MTF2	3
GO:0010827	regulation of D-glucose transmembrane transport	2/76	78/18986	0.025641	6.40553	3.0327	0.0390519	0.447131	0.426619	OSBPL8/STXBP3	2
GO:0002084	protein depalmitoylation	1/76	10/18986	0.1	24.9816	4.80886	0.0393252	0.447131	0.426619	LYPLAL1	1
GO:0006591	ornithine metabolic process	1/76	10/18986	0.1	24.9816	4.80886	0.0393252	0.447131	0.426619	HNF4A	1
GO:0006655	phosphatidylglycerol biosynthetic process	1/76	10/18986	0.1	24.9816	4.80886	0.0393252	0.447131	0.426619	PGS1	1
GO:0038060	nitric oxide-cGMP-mediated signaling	1/76	10/18986	0.1	24.9816	4.80886	0.0393252	0.447131	0.426619	GUCY1B1	1
GO:0045657	positive regulation of monocyte differentiation	1/76	10/18986	0.1	24.9816	4.80886	0.0393252	0.447131	0.426619	CD4	1
GO:0051933	amino acid neurotransmitter reuptake	1/76	10/18986	0.1	24.9816	4.80886	0.0393252	0.447131	0.426619	SLC6A11	1
GO:0060052	neurofilament cytoskeleton organization	1/76	10/18986	0.1	24.9816	4.80886	0.0393252	0.447131	0.426619	ATP8A2	1
GO:0090184	positive regulation of kidney development	1/76	10/18986	0.1	24.9816	4.80886	0.0393252	0.447131	0.426619	RET	1
GO:1990416	cellular response to brain-derived neurotrophic factor stimulus	1/76	10/18986	0.1	24.9816	4.80886	0.0393252	0.447131	0.426619	TMEM108	1
GO:2001241	positive regulation of extrinsic apoptotic signaling pathway in absence of ligand	1/76	10/18986	0.1	24.9816	4.80886	0.0393252	0.447131	0.426619	RET	1
GO:0006839	mitochondrial transport	3/76	188/18986	0.0159574	3.98642	2.6088	0.0396835	0.447131	0.426619	CPT1A/SLC25A12/SLC25A3	3
GO:0035725	sodium ion transmembrane transport	3/76	188/18986	0.0159574	3.98642	2.6088	0.0396835	0.447131	0.426619	SCN8A/SLC4A4/SLC6A11	3
GO:0007585	respiratory gaseous exchange by respiratory system	2/76	79/18986	0.0253165	6.32445	3.00638	0.0399645	0.447131	0.426619	FUT8/MTG2	2
GO:0046323	D-glucose import	2/76	79/18986	0.0253165	6.32445	3.00638	0.0399645	0.447131	0.426619	OSBPL8/STXBP3	2
GO:0098727	maintenance of cell number	3/76	190/18986	0.0157895	3.94446	2.58593	0.0407417	0.447131	0.426619	BCL7A/ESRRB/MTF2	3
GO:1902475	L-alpha-amino acid transmembrane transport	2/76	80/18986	0.025	6.24539	2.9805	0.0408851	0.447131	0.426619	SLC25A12/SLC7A13	2
GO:0051897	positive regulation of phosphatidylinositol 3-kinase/protein kinase B signal transduction	3/76	192/18986	0.015625	3.90337	2.56336	0.0418142	0.447131	0.426619	BTBD10/OSBPL8/RET	3
GO:0006182	cGMP biosynthetic process	1/76	11/18986	0.0909091	22.7105	4.56607	0.0431728	0.447131	0.426619	GUCY1B1	1
GO:0010624	regulation of Schwann cell proliferation	1/76	11/18986	0.0909091	22.7105	4.56607	0.0431728	0.447131	0.426619	RNF10	1
GO:0014010	Schwann cell proliferation	1/76	11/18986	0.0909091	22.7105	4.56607	0.0431728	0.447131	0.426619	RNF10	1
GO:0015871	choline transport	1/76	11/18986	0.0909091	22.7105	4.56607	0.0431728	0.447131	0.426619	SLC44A5	1
GO:0032000	positive regulation of fatty acid beta-oxidation	1/76	11/18986	0.0909091	22.7105	4.56607	0.0431728	0.447131	0.426619	CPT1A	1
GO:0035723	interleukin-15-mediated signaling pathway	1/76	11/18986	0.0909091	22.7105	4.56607	0.0431728	0.447131	0.426619	CD4	1
GO:0051386	regulation of neurotrophin TRK receptor signaling pathway	1/76	11/18986	0.0909091	22.7105	4.56607	0.0431728	0.447131	0.426619	TMEM108	1
GO:0070778	L-aspartate transmembrane transport	1/76	11/18986	0.0909091	22.7105	4.56607	0.0431728	0.447131	0.426619	SLC25A12	1
GO:0071350	cellular response to interleukin-15	1/76	11/18986	0.0909091	22.7105	4.56607	0.0431728	0.447131	0.426619	CD4	1
GO:0072178	nephric duct morphogenesis	1/76	11/18986	0.0909091	22.7105	4.56607	0.0431728	0.447131	0.426619	EFNB2	1
GO:0097011	cellular response to granulocyte macrophage colony-stimulating factor stimulus	1/76	11/18986	0.0909091	22.7105	4.56607	0.0431728	0.447131	0.426619	CD4	1
GO:0097012	response to granulocyte macrophage colony-stimulating factor	1/76	11/18986	0.0909091	22.7105	4.56607	0.0431728	0.447131	0.426619	CD4	1
GO:0099532	synaptic vesicle endosomal processing	1/76	11/18986	0.0909091	22.7105	4.56607	0.0431728	0.447131	0.426619	EEA1	1
GO:2000727	positive regulation of cardiac muscle cell differentiation	1/76	11/18986	0.0909091	22.7105	4.56607	0.0431728	0.447131	0.426619	EFNB2	1
GO:2001204	regulation of osteoclast development	1/76	11/18986	0.0909091	22.7105	4.56607	0.0431728	0.447131	0.426619	GPR68	1
GO:0060562	epithelial tube morphogenesis	4/76	331/18986	0.0120846	3.01892	2.3491	0.0437671	0.447131	0.426619	EFNB2/ESRP2/RET/STARD13	4
GO:0000101	sulfur amino acid transport	1/76	12/18986	0.0833333	20.818	4.35348	0.0470051	0.447131	0.426619	SLC7A13	1
GO:0007494	midgut development	1/76	12/18986	0.0833333	20.818	4.35348	0.0470051	0.447131	0.426619	RET	1
GO:0019682	glyceraldehyde-3-phosphate metabolic process	1/76	12/18986	0.0833333	20.818	4.35348	0.0470051	0.447131	0.426619	TKT	1
GO:0034163	regulation of toll-like receptor 9 signaling pathway	1/76	12/18986	0.0833333	20.818	4.35348	0.0470051	0.447131	0.426619	GRAMD4	1
GO:0043312	neutrophil degranulation	1/76	12/18986	0.0833333	20.818	4.35348	0.0470051	0.447131	0.426619	STXBP3	1
GO:0043696	dedifferentiation	1/76	12/18986	0.0833333	20.818	4.35348	0.0470051	0.447131	0.426619	ESRRB	1
GO:0043697	cell dedifferentiation	1/76	12/18986	0.0833333	20.818	4.35348	0.0470051	0.447131	0.426619	ESRRB	1
GO:0045793	positive regulation of cell size	1/76	12/18986	0.0833333	20.818	4.35348	0.0470051	0.447131	0.426619	RET	1
GO:0048484	enteric nervous system development	1/76	12/18986	0.0833333	20.818	4.35348	0.0470051	0.447131	0.426619	RET	1
GO:0070672	response to interleukin-15	1/76	12/18986	0.0833333	20.818	4.35348	0.0470051	0.447131	0.426619	CD4	1
GO:0071609	chemokine (C-C motif) ligand 5 production	1/76	12/18986	0.0833333	20.818	4.35348	0.0470051	0.447131	0.426619	MCOLN2	1
GO:0071649	regulation of chemokine (C-C motif) ligand 5 production	1/76	12/18986	0.0833333	20.818	4.35348	0.0470051	0.447131	0.426619	MCOLN2	1
GO:1990504	dense core granule exocytosis	1/76	12/18986	0.0833333	20.818	4.35348	0.0470051	0.447131	0.426619	STXBP3	1
GO:2000343	positive regulation of chemokine (C-X-C motif) ligand 2 production	1/76	12/18986	0.0833333	20.818	4.35348	0.0470051	0.447131	0.426619	MCOLN2	1
GO:0023061	signal release	5/76	493/18986	0.010142	2.53363	2.18729	0.0475987	0.447131	0.426619	CPT1A/G6PC2/GPR68/HNF4A/STXBP3	5
GO:0009437	carnitine metabolic process	1/76	13/18986	0.0769231	19.2166	4.16521	0.0508223	0.447131	0.426619	CPT1A	1
GO:0034498	early endosome to Golgi transport	1/76	13/18986	0.0769231	19.2166	4.16521	0.0508223	0.447131	0.426619	SNX8	1
GO:0035435	phosphate ion transmembrane transport	1/76	13/18986	0.0769231	19.2166	4.16521	0.0508223	0.447131	0.426619	SLC25A3	1
GO:1905064	negative regulation of vascular associated smooth muscle cell differentiation	1/76	13/18986	0.0769231	19.2166	4.16521	0.0508223	0.447131	0.426619	NFATC1	1
GO:2000035	regulation of stem cell division	1/76	13/18986	0.0769231	19.2166	4.16521	0.0508223	0.447131	0.426619	ESRRB	1
GO:0032486	Rap protein signal transduction	1/76	14/18986	0.0714286	17.844	3.99686	0.0546245	0.447131	0.426619	RAPGEF1	1
GO:0038180	nerve growth factor signaling pathway	1/76	14/18986	0.0714286	17.844	3.99686	0.0546245	0.447131	0.426619	RAPGEF1	1
GO:0051177	meiotic sister chromatid cohesion	1/76	14/18986	0.0714286	17.844	3.99686	0.0546245	0.447131	0.426619	GTF2B	1
GO:0071639	positive regulation of monocyte chemotactic protein-1 production	1/76	14/18986	0.0714286	17.844	3.99686	0.0546245	0.447131	0.426619	MCOLN2	1
GO:0090435	protein localization to nuclear envelope	1/76	14/18986	0.0714286	17.844	3.99686	0.0546245	0.447131	0.426619	OSBPL8	1
GO:0098734	macromolecule depalmitoylation	1/76	14/18986	0.0714286	17.844	3.99686	0.0546245	0.447131	0.426619	LYPLAL1	1
GO:0098792	xenophagy	1/76	14/18986	0.0714286	17.844	3.99686	0.0546245	0.447131	0.426619	LRSAM1	1
GO:1900272	negative regulation of long-term synaptic potentiation	1/76	14/18986	0.0714286	17.844	3.99686	0.0546245	0.447131	0.426619	FAM107A	1
GO:1905651	regulation of artery morphogenesis	1/76	14/18986	0.0714286	17.844	3.99686	0.0546245	0.447131	0.426619	EFNB2	1
GO:0046942	carboxylic acid transport	4/76	357/18986	0.0112045	2.79906	2.17546	0.0549496	0.447131	0.426619	CPT1A/SLC25A12/SLC6A11/SLC7A13	4
GO:0015849	organic acid transport	4/76	358/18986	0.0111732	2.79124	2.16909	0.055408	0.447131	0.426619	CPT1A/SLC25A12/SLC6A11/SLC7A13	4
GO:0002042	cell migration involved in sprouting angiogenesis	2/76	96/18986	0.0208333	5.2045	2.61818	0.0566526	0.447131	0.426619	EFNB2/STARD13	2
GO:0071805	potassium ion transmembrane transport	3/76	219/18986	0.0136986	3.42213	2.28554	0.0576598	0.447131	0.426619	KCNAB2/KCNK10/SLC12A4	3
GO:0019915	lipid storage	2/76	97/18986	0.0206186	5.15084	2.59827	0.0576991	0.447131	0.426619	CPT1A/OSBPL8	2
GO:0006521	regulation of cellular amino acid metabolic process	1/76	15/18986	0.0666667	16.6544	3.84506	0.0584115	0.447131	0.426619	HNF4A	1
GO:0007216	G protein-coupled glutamate receptor signaling pathway	1/76	15/18986	0.0666667	16.6544	3.84506	0.0584115	0.447131	0.426619	HOMER3	1
GO:0010889	regulation of sequestering of triglyceride	1/76	15/18986	0.0666667	16.6544	3.84506	0.0584115	0.447131	0.426619	OSBPL8	1
GO:0035860	glial cell-derived neurotrophic factor receptor signaling pathway	1/76	15/18986	0.0666667	16.6544	3.84506	0.0584115	0.447131	0.426619	RET	1
GO:0046321	positive regulation of fatty acid oxidation	1/76	15/18986	0.0666667	16.6544	3.84506	0.0584115	0.447131	0.426619	CPT1A	1
GO:0046598	positive regulation of viral entry into host cell	1/76	15/18986	0.0666667	16.6544	3.84506	0.0584115	0.447131	0.426619	CD4	1
GO:0048791	calcium ion-regulated exocytosis of neurotransmitter	1/76	15/18986	0.0666667	16.6544	3.84506	0.0584115	0.447131	0.426619	STXBP3	1
GO:0070885	negative regulation of calcineurin-NFAT signaling cascade	1/76	15/18986	0.0666667	16.6544	3.84506	0.0584115	0.447131	0.426619	HOMER3	1
GO:0072176	nephric duct development	1/76	15/18986	0.0666667	16.6544	3.84506	0.0584115	0.447131	0.426619	EFNB2	1
GO:0075294	positive regulation by symbiont of entry into host	1/76	15/18986	0.0666667	16.6544	3.84506	0.0584115	0.447131	0.426619	CD4	1
GO:0106057	negative regulation of calcineurin-mediated signaling	1/76	15/18986	0.0666667	16.6544	3.84506	0.0584115	0.447131	0.426619	HOMER3	1
GO:0160049	negative regulation of cGAS/STING signaling pathway	1/76	15/18986	0.0666667	16.6544	3.84506	0.0584115	0.447131	0.426619	LYPLAL1	1
GO:2001140	positive regulation of phospholipid transport	1/76	15/18986	0.0666667	16.6544	3.84506	0.0584115	0.447131	0.426619	ATP8A2	1
GO:0043280	positive regulation of cysteine-type endopeptidase activity involved in apoptotic process	2/76	99/18986	0.020202	5.04678	2.55925	0.0598124	0.447131	0.426619	GRAMD4/RET	2
GO:0050848	regulation of calcium-mediated signaling	2/76	99/18986	0.020202	5.04678	2.55925	0.0598124	0.447131	0.426619	CD4/HOMER3	2
GO:0021675	nerve development	2/76	100/18986	0.02	4.99632	2.54013	0.0608791	0.447131	0.426619	RET/SCN8A	2
GO:0006004	fucose metabolic process	1/76	16/18986	0.0625	15.6135	3.7072	0.0621837	0.447131	0.426619	FUT8	1
GO:0007158	neuron cell-cell adhesion	1/76	16/18986	0.0625	15.6135	3.7072	0.0621837	0.447131	0.426619	RET	1
GO:0044065	regulation of respiratory system process	1/76	16/18986	0.0625	15.6135	3.7072	0.0621837	0.447131	0.426619	MTG2	1
GO:0046325	negative regulation of D-glucose import	1/76	16/18986	0.0625	15.6135	3.7072	0.0621837	0.447131	0.426619	STXBP3	1
GO:0051895	negative regulation of focal adhesion assembly	1/76	16/18986	0.0625	15.6135	3.7072	0.0621837	0.447131	0.426619	FAM107A	1
GO:0060841	venous blood vessel development	1/76	16/18986	0.0625	15.6135	3.7072	0.0621837	0.447131	0.426619	EFNB2	1
GO:0071732	cellular response to nitric oxide	1/76	16/18986	0.0625	15.6135	3.7072	0.0621837	0.447131	0.426619	GUCY1B1	1
GO:0150118	negative regulation of cell-substrate junction organization	1/76	16/18986	0.0625	15.6135	3.7072	0.0621837	0.447131	0.426619	FAM107A	1
GO:2001138	regulation of phospholipid transport	1/76	16/18986	0.0625	15.6135	3.7072	0.0621837	0.447131	0.426619	ATP8A2	1
GO:2001256	regulation of store-operated calcium entry	1/76	16/18986	0.0625	15.6135	3.7072	0.0621837	0.447131	0.426619	HOMER3	1
GO:0015807	L-amino acid transport	2/76	102/18986	0.0196078	4.89835	2.50265	0.0630319	0.447131	0.426619	SLC25A12/SLC7A13	2
GO:0043279	response to alkaloid	2/76	103/18986	0.0194175	4.85079	2.48427	0.064118	0.447131	0.426619	CASP7/CPT1A	2
GO:0001574	ganglioside biosynthetic process	1/76	17/18986	0.0588235	14.695	3.58123	0.0659409	0.447131	0.426619	ST3GAL5	1
GO:0006577	amino-acid betaine metabolic process	1/76	17/18986	0.0588235	14.695	3.58123	0.0659409	0.447131	0.426619	CPT1A	1
GO:0007379	segment specification	1/76	17/18986	0.0588235	14.695	3.58123	0.0659409	0.447131	0.426619	MTF2	1
GO:0010470	regulation of gastrulation	1/76	17/18986	0.0588235	14.695	3.58123	0.0659409	0.447131	0.426619	HNF4A	1
GO:0032048	cardiolipin metabolic process	1/76	17/18986	0.0588235	14.695	3.58123	0.0659409	0.447131	0.426619	PGS1	1
GO:0036065	fucosylation	1/76	17/18986	0.0588235	14.695	3.58123	0.0659409	0.447131	0.426619	FUT8	1
GO:0046068	cGMP metabolic process	1/76	17/18986	0.0588235	14.695	3.58123	0.0659409	0.447131	0.426619	GUCY1B1	1
GO:0055091	phospholipid homeostasis	1/76	17/18986	0.0588235	14.695	3.58123	0.0659409	0.447131	0.426619	HNF4A	1
GO:0060253	negative regulation of glial cell proliferation	1/76	17/18986	0.0588235	14.695	3.58123	0.0659409	0.447131	0.426619	RNF10	1
GO:0072224	metanephric glomerulus development	1/76	17/18986	0.0588235	14.695	3.58123	0.0659409	0.447131	0.426619	RET	1
GO:0006835	dicarboxylic acid transport	2/76	106/18986	0.0188679	4.71351	2.43054	0.0674141	0.447131	0.426619	SLC25A12/SLC7A13	2
GO:0030522	intracellular receptor signaling pathway	4/76	384/18986	0.0104167	2.60225	2.01086	0.0680543	0.447131	0.426619	ESRRB/GRAMD4/HNF4A/LYPLAL1	4
GO:0031331	positive regulation of cellular catabolic process	3/76	235/18986	0.012766	3.18914	2.14073	0.0682089	0.447131	0.426619	CPT1A/LRSAM1/SLC4A4	3
GO:0045639	positive regulation of myeloid cell differentiation	2/76	107/18986	0.0186916	4.66945	2.41307	0.0685251	0.447131	0.426619	CD4/GPR68	2
GO:0046486	glycerolipid metabolic process	4/76	385/18986	0.0103896	2.59549	2.00504	0.0685684	0.447131	0.426619	CPT1A/OSBPL8/PGS1/SLC44A5	4
GO:0007631	feeding behavior	2/76	108/18986	0.0185185	4.62622	2.39582	0.0696423	0.447131	0.426619	ATP8A2/CPT1A	2
GO:0003159	morphogenesis of an endothelium	1/76	18/18986	0.0555556	13.8787	3.46547	0.0696832	0.447131	0.426619	STARD13	1
GO:0009404	toxin metabolic process	1/76	18/18986	0.0555556	13.8787	3.46547	0.0696832	0.447131	0.426619	CPT1A	1
GO:0030730	sequestering of triglyceride	1/76	18/18986	0.0555556	13.8787	3.46547	0.0696832	0.447131	0.426619	OSBPL8	1
GO:0042159	lipoprotein catabolic process	1/76	18/18986	0.0555556	13.8787	3.46547	0.0696832	0.447131	0.426619	LYPLAL1	1
GO:0046184	aldehyde biosynthetic process	1/76	18/18986	0.0555556	13.8787	3.46547	0.0696832	0.447131	0.426619	TKT	1
GO:0061154	endothelial tube morphogenesis	1/76	18/18986	0.0555556	13.8787	3.46547	0.0696832	0.447131	0.426619	STARD13	1
GO:0072189	ureter development	1/76	18/18986	0.0555556	13.8787	3.46547	0.0696832	0.447131	0.426619	RET	1
GO:0098696	regulation of neurotransmitter receptor localization to postsynaptic specialization membrane	1/76	18/18986	0.0555556	13.8787	3.46547	0.0696832	0.447131	0.426619	TMEM108	1
GO:1902170	cellular response to reactive nitrogen species	1/76	18/18986	0.0555556	13.8787	3.46547	0.0696832	0.447131	0.426619	GUCY1B1	1
GO:1903729	regulation of plasma membrane organization	1/76	18/18986	0.0555556	13.8787	3.46547	0.0696832	0.447131	0.426619	CASP7	1
GO:1905209	positive regulation of cardiocyte differentiation	1/76	18/18986	0.0555556	13.8787	3.46547	0.0696832	0.447131	0.426619	EFNB2	1
GO:0019318	hexose metabolic process	3/76	238/18986	0.012605	3.14894	2.11496	0.0702789	0.447131	0.426619	CPT1A/FUT8/G6PC2	3
GO:0002283	neutrophil activation involved in immune response	1/76	19/18986	0.0526316	13.1482	3.35858	0.0734107	0.447131	0.426619	STXBP3	1
GO:0031643	positive regulation of myelination	1/76	19/18986	0.0526316	13.1482	3.35858	0.0734107	0.447131	0.426619	RNF10	1
GO:0036035	osteoclast development	1/76	19/18986	0.0526316	13.1482	3.35858	0.0734107	0.447131	0.426619	GPR68	1
GO:0050884	neuromuscular process controlling posture	1/76	19/18986	0.0526316	13.1482	3.35858	0.0734107	0.447131	0.426619	ATP8A2	1
GO:0055064	chloride ion homeostasis	1/76	19/18986	0.0526316	13.1482	3.35858	0.0734107	0.447131	0.426619	SLC12A4	1
GO:0098751	bone cell development	1/76	19/18986	0.0526316	13.1482	3.35858	0.0734107	0.447131	0.426619	GPR68	1
GO:0006672	ceramide metabolic process	2/76	112/18986	0.0178571	4.461	2.32887	0.0741705	0.447131	0.426619	CERS5/ST3GAL5	2
GO:1902476	chloride transmembrane transport	2/76	112/18986	0.0178571	4.461	2.32887	0.0741705	0.447131	0.426619	ANO4/SLC12A4	2
GO:0030148	sphingolipid biosynthetic process	2/76	114/18986	0.0175439	4.38273	2.29656	0.0764695	0.447131	0.426619	CERS5/ST3GAL5	2
GO:2001056	positive regulation of cysteine-type endopeptidase activity	2/76	114/18986	0.0175439	4.38273	2.29656	0.0764695	0.447131	0.426619	GRAMD4/RET	2
GO:0003184	pulmonary valve morphogenesis	1/76	20/18986	0.05	12.4908	3.25944	0.0771235	0.447131	0.426619	NFATC1	1
GO:0006098	pentose-phosphate shunt	1/76	20/18986	0.05	12.4908	3.25944	0.0771235	0.447131	0.426619	TKT	1
GO:0031998	regulation of fatty acid beta-oxidation	1/76	20/18986	0.05	12.4908	3.25944	0.0771235	0.447131	0.426619	CPT1A	1
GO:0034162	toll-like receptor 9 signaling pathway	1/76	20/18986	0.05	12.4908	3.25944	0.0771235	0.447131	0.426619	GRAMD4	1
GO:0071605	monocyte chemotactic protein-1 production	1/76	20/18986	0.05	12.4908	3.25944	0.0771235	0.447131	0.426619	MCOLN2	1
GO:0071637	regulation of monocyte chemotactic protein-1 production	1/76	20/18986	0.05	12.4908	3.25944	0.0771235	0.447131	0.426619	MCOLN2	1
GO:1902001	fatty acid transmembrane transport	1/76	20/18986	0.05	12.4908	3.25944	0.0771235	0.447131	0.426619	CPT1A	1
GO:2000679	positive regulation of transcription regulatory region DNA binding	1/76	20/18986	0.05	12.4908	3.25944	0.0771235	0.447131	0.426619	GTF2B	1
GO:2000786	positive regulation of autophagosome assembly	1/76	20/18986	0.05	12.4908	3.25944	0.0771235	0.447131	0.426619	LRSAM1	1
GO:0006813	potassium ion transport	3/76	248/18986	0.0120968	3.02197	2.03191	0.077382	0.447131	0.426619	KCNAB2/KCNK10/SLC12A4	3
GO:0006814	sodium ion transport	3/76	251/18986	0.0119522	2.98585	2.00781	0.0795728	0.447131	0.426619	SCN8A/SLC4A4/SLC6A11	3
GO:0048863	stem cell differentiation	3/76	251/18986	0.0119522	2.98585	2.00781	0.0795728	0.447131	0.426619	ESRRB/MTF2/RET	3
GO:0099072	regulation of postsynaptic membrane neurotransmitter receptor levels	2/76	117/18986	0.017094	4.27036	2.24947	0.0799601	0.447131	0.426619	EFNB2/TMEM108	2
GO:0009190	cyclic nucleotide biosynthetic process	1/76	21/18986	0.047619	11.896	3.16713	0.0808217	0.447131	0.426619	GUCY1B1	1
GO:0010829	negative regulation of D-glucose transmembrane transport	1/76	21/18986	0.047619	11.896	3.16713	0.0808217	0.447131	0.426619	STXBP3	1
GO:0015812	gamma-aminobutyric acid transport	1/76	21/18986	0.047619	11.896	3.16713	0.0808217	0.447131	0.426619	SLC6A11	1
GO:0055081	monoatomic anion homeostasis	1/76	21/18986	0.047619	11.896	3.16713	0.0808217	0.447131	0.426619	SLC12A4	1
GO:0071731	response to nitric oxide	1/76	21/18986	0.047619	11.896	3.16713	0.0808217	0.447131	0.426619	GUCY1B1	1
GO:0072567	chemokine (C-X-C motif) ligand 2 production	1/76	21/18986	0.047619	11.896	3.16713	0.0808217	0.447131	0.426619	MCOLN2	1
GO:2000341	regulation of chemokine (C-X-C motif) ligand 2 production	1/76	21/18986	0.047619	11.896	3.16713	0.0808217	0.447131	0.426619	MCOLN2	1
GO:1904659	D-glucose transmembrane transport	2/76	118/18986	0.0169492	4.23417	2.23412	0.0811346	0.447131	0.426619	OSBPL8/STXBP3	2
GO:0099565	chemical synaptic transmission, postsynaptic	2/76	119/18986	0.0168067	4.19858	2.21894	0.0823145	0.447131	0.426619	EEA1/TMEM108	2
GO:0006491	N-glycan processing	1/76	22/18986	0.0454545	11.3553	3.08087	0.0845052	0.447131	0.426619	FUT8	1
GO:0021554	optic nerve development	1/76	22/18986	0.0454545	11.3553	3.08087	0.0845052	0.447131	0.426619	SCN8A	1
GO:0033630	positive regulation of cell adhesion mediated by integrin	1/76	22/18986	0.0454545	11.3553	3.08087	0.0845052	0.447131	0.426619	RET	1
GO:0036376	sodium ion export across plasma membrane	1/76	22/18986	0.0454545	11.3553	3.08087	0.0845052	0.447131	0.426619	SLC4A4	1
GO:0050849	negative regulation of calcium-mediated signaling	1/76	22/18986	0.0454545	11.3553	3.08087	0.0845052	0.447131	0.426619	HOMER3	1
GO:0050908	detection of light stimulus involved in visual perception	1/76	22/18986	0.0454545	11.3553	3.08087	0.0845052	0.447131	0.426619	ATP8A2	1
GO:0050962	detection of light stimulus involved in sensory perception	1/76	22/18986	0.0454545	11.3553	3.08087	0.0845052	0.447131	0.426619	ATP8A2	1
GO:0060445	branching involved in salivary gland morphogenesis	1/76	22/18986	0.0454545	11.3553	3.08087	0.0845052	0.447131	0.426619	ESRP2	1
GO:0140896	cGAS/STING signaling pathway	1/76	22/18986	0.0454545	11.3553	3.08087	0.0845052	0.447131	0.426619	LYPLAL1	1
GO:2000725	regulation of cardiac muscle cell differentiation	1/76	22/18986	0.0454545	11.3553	3.08087	0.0845052	0.447131	0.426619	EFNB2	1
GO:0008645	hexose transmembrane transport	2/76	121/18986	0.0165289	4.12919	2.18908	0.0846902	0.447131	0.426619	OSBPL8/STXBP3	2
GO:0039531	regulation of cytoplasmic pattern recognition receptor signaling pathway	2/76	122/18986	0.0163934	4.09534	2.17439	0.0858859	0.447131	0.426619	GRAMD4/LYPLAL1	2
GO:0019080	viral gene expression	2/76	123/18986	0.0162602	4.06205	2.15986	0.0870868	0.447131	0.426619	FUT8/GTF2B	2
GO:0005996	monosaccharide metabolic process	3/76	262/18986	0.0114504	2.86049	1.9224	0.087835	0.447131	0.426619	CPT1A/FUT8/G6PC2	3
GO:0006658	phosphatidylserine metabolic process	1/76	23/18986	0.0434783	10.8616	3.00001	0.0881741	0.447131	0.426619	OSBPL8	1
GO:0006740	NADPH regeneration	1/76	23/18986	0.0434783	10.8616	3.00001	0.0881741	0.447131	0.426619	TKT	1
GO:0008090	retrograde axonal transport	1/76	23/18986	0.0434783	10.8616	3.00001	0.0881741	0.447131	0.426619	TMEM108	1
GO:0010888	negative regulation of lipid storage	1/76	23/18986	0.0434783	10.8616	3.00001	0.0881741	0.447131	0.426619	OSBPL8	1
GO:0016338	calcium-independent cell-cell adhesion via plasma membrane cell-adhesion molecules	1/76	23/18986	0.0434783	10.8616	3.00001	0.0881741	0.447131	0.426619	CLDN8	1
GO:0023019	signal transduction involved in regulation of gene expression	1/76	23/18986	0.0434783	10.8616	3.00001	0.0881741	0.447131	0.426619	HNF4A	1
GO:0032253	dense core granule localization	1/76	23/18986	0.0434783	10.8616	3.00001	0.0881741	0.447131	0.426619	STXBP3	1
GO:0034755	iron ion transmembrane transport	1/76	23/18986	0.0434783	10.8616	3.00001	0.0881741	0.447131	0.426619	MCOLN2	1
GO:0051151	negative regulation of smooth muscle cell differentiation	1/76	23/18986	0.0434783	10.8616	3.00001	0.0881741	0.447131	0.426619	NFATC1	1
GO:0015749	monosaccharide transmembrane transport	2/76	124/18986	0.016129	4.02929	2.14548	0.0882928	0.447131	0.426619	OSBPL8/STXBP3	2
GO:0031644	regulation of nervous system process	2/76	124/18986	0.016129	4.02929	2.14548	0.0882928	0.447131	0.426619	RNF10/TMEM108	2
GO:0002115	store-operated calcium entry	1/76	24/18986	0.0416667	10.409	2.92397	0.0918285	0.447131	0.426619	HOMER3	1
GO:0003177	pulmonary valve development	1/76	24/18986	0.0416667	10.409	2.92397	0.0918285	0.447131	0.426619	NFATC1	1
GO:0007263	nitric oxide mediated signal transduction	1/76	24/18986	0.0416667	10.409	2.92397	0.0918285	0.447131	0.426619	GUCY1B1	1
GO:0010839	negative regulation of keratinocyte proliferation	1/76	24/18986	0.0416667	10.409	2.92397	0.0918285	0.447131	0.426619	EFNB2	1
GO:0046628	positive regulation of insulin receptor signaling pathway	1/76	24/18986	0.0416667	10.409	2.92397	0.0918285	0.447131	0.426619	OSBPL8	1
GO:0061484	hematopoietic stem cell homeostasis	1/76	24/18986	0.0416667	10.409	2.92397	0.0918285	0.447131	0.426619	CRISPLD1	1
GO:1900407	regulation of cellular response to oxidative stress	1/76	24/18986	0.0416667	10.409	2.92397	0.0918285	0.447131	0.426619	FUT8	1
GO:1903429	regulation of cell maturation	1/76	24/18986	0.0416667	10.409	2.92397	0.0918285	0.447131	0.426619	RET	1
GO:0006821	chloride transport	2/76	128/18986	0.015625	3.90337	2.08942	0.0931664	0.447131	0.426619	ANO4/SLC12A4	2
GO:0010842	retina layer formation	1/76	25/18986	0.04	9.99263	2.85228	0.0954685	0.447131	0.426619	ATP8A2	1
GO:0010954	positive regulation of protein processing	1/76	25/18986	0.04	9.99263	2.85228	0.0954685	0.447131	0.426619	SPON1	1
GO:0030813	positive regulation of nucleotide catabolic process	1/76	25/18986	0.04	9.99263	2.85228	0.0954685	0.447131	0.426619	SLC4A4	1
GO:0033123	positive regulation of purine nucleotide catabolic process	1/76	25/18986	0.04	9.99263	2.85228	0.0954685	0.447131	0.426619	SLC4A4	1
GO:0043576	regulation of respiratory gaseous exchange	1/76	25/18986	0.04	9.99263	2.85228	0.0954685	0.447131	0.426619	MTG2	1
GO:0044090	positive regulation of vacuole organization	1/76	25/18986	0.04	9.99263	2.85228	0.0954685	0.447131	0.426619	LRSAM1	1
GO:0045821	positive regulation of glycolytic process	1/76	25/18986	0.04	9.99263	2.85228	0.0954685	0.447131	0.426619	SLC4A4	1
GO:0046755	viral budding	1/76	25/18986	0.04	9.99263	2.85228	0.0954685	0.447131	0.426619	LRSAM1	1
GO:0071467	cellular response to pH	1/76	25/18986	0.04	9.99263	2.85228	0.0954685	0.447131	0.426619	GPR68	1
GO:1903306	negative regulation of regulated secretory pathway	1/76	25/18986	0.04	9.99263	2.85228	0.0954685	0.447131	0.426619	STXBP3	1
GO:1903902	positive regulation of viral life cycle	1/76	25/18986	0.04	9.99263	2.85228	0.0954685	0.447131	0.426619	CD4	1
GO:1905063	regulation of vascular associated smooth muscle cell differentiation	1/76	25/18986	0.04	9.99263	2.85228	0.0954685	0.447131	0.426619	NFATC1	1
GO:0002761	regulation of myeloid leukocyte differentiation	2/76	130/18986	0.0153846	3.84332	2.06224	0.0956323	0.447131	0.426619	CD4/GPR68	2
GO:0032543	mitochondrial translation	2/76	131/18986	0.0152672	3.81398	2.04885	0.0968723	0.447131	0.426619	MRPL40/MTG2	2
GO:0006817	phosphate ion transport	1/76	26/18986	0.0384615	9.6083	2.78453	0.0990941	0.447131	0.426619	SLC25A3	1
GO:0021542	dentate gyrus development	1/76	26/18986	0.0384615	9.6083	2.78453	0.0990941	0.447131	0.426619	TMEM108	1
GO:0032252	secretory granule localization	1/76	26/18986	0.0384615	9.6083	2.78453	0.0990941	0.447131	0.426619	STXBP3	1
GO:0043501	skeletal muscle adaptation	1/76	26/18986	0.0384615	9.6083	2.78453	0.0990941	0.447131	0.426619	NFATC1	1
GO:0046339	diacylglycerol metabolic process	1/76	26/18986	0.0384615	9.6083	2.78453	0.0990941	0.447131	0.426619	PGS1	1
GO:0048011	neurotrophin TRK receptor signaling pathway	1/76	26/18986	0.0384615	9.6083	2.78453	0.0990941	0.447131	0.426619	TMEM108	1
GO:0060396	growth hormone receptor signaling pathway	1/76	26/18986	0.0384615	9.6083	2.78453	0.0990941	0.447131	0.426619	HNF4A	1
GO:0070129	regulation of mitochondrial translation	1/76	26/18986	0.0384615	9.6083	2.78453	0.0990941	0.447131	0.426619	MTG2	1
GO:0099149	regulation of postsynaptic neurotransmitter receptor internalization	1/76	26/18986	0.0384615	9.6083	2.78453	0.0990941	0.447131	0.426619	EFNB2	1
GO:1900078	positive regulation of cellular response to insulin stimulus	1/76	26/18986	0.0384615	9.6083	2.78453	0.0990941	0.447131	0.426619	OSBPL8	1
GO:0006163	purine nucleotide metabolic process	4/76	440/18986	0.00909091	2.27105	1.71014	0.0998882	0.447131	0.426619	GUCY1B1/KCNAB2/SLC4A4/TKT	4
GO:0006639	acylglycerol metabolic process	2/76	135/18986	0.0148148	3.70097	1.99658	0.101878	0.447131	0.426619	CPT1A/PGS1	2
GO:0051896	regulation of phosphatidylinositol 3-kinase/protein kinase B signal transduction	3/76	280/18986	0.0107143	2.6766	1.79178	0.1021	0.447131	0.426619	BTBD10/OSBPL8/RET	3
GO:0042060	wound healing	4/76	444/18986	0.00900901	2.25059	1.69042	0.102391	0.447131	0.426619	CASP7/HNF4A/NFATC1/STXBP3	4
GO:0009312	oligosaccharide biosynthetic process	1/76	27/18986	0.037037	9.25244	2.72034	0.102705	0.447131	0.426619	FUT8	1
GO:0017121	plasma membrane phospholipid scrambling	1/76	27/18986	0.037037	9.25244	2.72034	0.102705	0.447131	0.426619	ANO4	1
GO:0044346	fibroblast apoptotic process	1/76	27/18986	0.037037	9.25244	2.72034	0.102705	0.447131	0.426619	CASP7	1
GO:0071378	cellular response to growth hormone stimulus	1/76	27/18986	0.037037	9.25244	2.72034	0.102705	0.447131	0.426619	HNF4A	1
GO:1902993	positive regulation of amyloid precursor protein catabolic process	1/76	27/18986	0.037037	9.25244	2.72034	0.102705	0.447131	0.426619	SPON1	1
GO:1903319	positive regulation of protein maturation	1/76	27/18986	0.037037	9.25244	2.72034	0.102705	0.447131	0.426619	SPON1	1
GO:2000737	negative regulation of stem cell differentiation	1/76	27/18986	0.037037	9.25244	2.72034	0.102705	0.447131	0.426619	ESRRB	1
GO:0006638	neutral lipid metabolic process	2/76	136/18986	0.0147059	3.67376	1.98382	0.103141	0.44752	0.42699	CPT1A/PGS1	2
GO:0051223	regulation of protein transport	4/76	446/18986	0.00896861	2.2405	1.68064	0.103653	0.447716	0.427177	CPT1A/G6PC2/GPR68/HNF4A	4
GO:0010950	positive regulation of endopeptidase activity	2/76	137/18986	0.0145985	3.64695	1.97119	0.104408	0.447716	0.427177	GRAMD4/RET	2
GO:0034219	carbohydrate transmembrane transport	2/76	137/18986	0.0145985	3.64695	1.97119	0.104408	0.447716	0.427177	OSBPL8/STXBP3	2
GO:0001573	ganglioside metabolic process	1/76	28/18986	0.0357143	8.92199	2.6594	0.106302	0.447716	0.427177	ST3GAL5	1
GO:0044342	type B pancreatic cell proliferation	1/76	28/18986	0.0357143	8.92199	2.6594	0.106302	0.447716	0.427177	BTBD10	1
GO:0050996	positive regulation of lipid catabolic process	1/76	28/18986	0.0357143	8.92199	2.6594	0.106302	0.447716	0.427177	CPT1A	1
GO:1902473	regulation of protein localization to synapse	1/76	28/18986	0.0357143	8.92199	2.6594	0.106302	0.447716	0.427177	TMEM108	1
GO:1902683	regulation of receptor localization to synapse	1/76	28/18986	0.0357143	8.92199	2.6594	0.106302	0.447716	0.427177	TMEM108	1
GO:2000819	regulation of nucleotide-excision repair	1/76	28/18986	0.0357143	8.92199	2.6594	0.106302	0.447716	0.427177	BCL7A	1
GO:0009410	response to xenobiotic stimulus	4/76	451/18986	0.00886918	2.21566	1.65642	0.10684	0.448519	0.427943	CPT1A/HNF4A/RET/SLC6A11	4
GO:0010975	regulation of neuron projection development	4/76	452/18986	0.00884956	2.21076	1.65161	0.107483	0.449757	0.429125	ATP8A2/EFNB2/RAPGEF1/RET	4
GO:0008360	regulation of cell shape	2/76	140/18986	0.0142857	3.5688	1.93397	0.108234	0.451442	0.430732	FAM171A1/FGD3	2
GO:0001778	plasma membrane repair	1/76	29/18986	0.0344828	8.61434	2.60143	0.109885	0.452488	0.43173	CASP7	1
GO:0006656	phosphatidylcholine biosynthetic process	1/76	29/18986	0.0344828	8.61434	2.60143	0.109885	0.452488	0.43173	SLC44A5	1
GO:0060384	innervation	1/76	29/18986	0.0344828	8.61434	2.60143	0.109885	0.452488	0.43173	RET	1
GO:1902430	negative regulation of amyloid-beta formation	1/76	29/18986	0.0344828	8.61434	2.60143	0.109885	0.452488	0.43173	SPON1	1
GO:0008643	carbohydrate transport	2/76	142/18986	0.0140845	3.51853	1.90973	0.110806	0.454833	0.433968	OSBPL8/STXBP3	2
GO:0006869	lipid transport	4/76	459/18986	0.0087146	2.17704	1.61831	0.112032	0.457862	0.436858	ANO4/ATP8A2/CPT1A/OSBPL8	4
GO:0043281	regulation of cysteine-type endopeptidase activity involved in apoptotic process	2/76	144/18986	0.0138889	3.46966	1.88591	0.113394	0.457862	0.436858	GRAMD4/RET	2
GO:0032703	negative regulation of interleukin-2 production	1/76	30/18986	0.0333333	8.32719	2.54619	0.113453	0.457862	0.436858	HOMER3	1
GO:0045672	positive regulation of osteoclast differentiation	1/76	30/18986	0.0333333	8.32719	2.54619	0.113453	0.457862	0.436858	GPR68	1
GO:0060441	epithelial tube branching involved in lung morphogenesis	1/76	30/18986	0.0333333	8.32719	2.54619	0.113453	0.457862	0.436858	ESRP2	1
GO:0006650	glycerophospholipid metabolic process	3/76	294/18986	0.0102041	2.54914	1.69708	0.113795	0.457862	0.436858	OSBPL8/PGS1/SLC44A5	3
GO:0042391	regulation of membrane potential	4/76	466/18986	0.00858369	2.14434	1.5856	0.116666	0.457862	0.436858	KCNAB2/SCN8A/SLC4A4/TMEM108	4
GO:0001945	lymph vessel development	1/76	31/18986	0.0322581	8.05857	2.49346	0.117008	0.457862	0.436858	EFNB2	1
GO:0014850	response to muscle activity	1/76	31/18986	0.0322581	8.05857	2.49346	0.117008	0.457862	0.436858	NFATC1	1
GO:0040018	positive regulation of multicellular organism growth	1/76	31/18986	0.0322581	8.05857	2.49346	0.117008	0.457862	0.436858	ATP8A2	1
GO:0097421	liver regeneration	1/76	31/18986	0.0322581	8.05857	2.49346	0.117008	0.457862	0.436858	CPT1A	1
GO:1902992	negative regulation of amyloid precursor protein catabolic process	1/76	31/18986	0.0322581	8.05857	2.49346	0.117008	0.457862	0.436858	SPON1	1
GO:0010952	positive regulation of peptidase activity	2/76	147/18986	0.0136054	3.39885	1.85097	0.117306	0.457862	0.436858	GRAMD4/RET	2
GO:0003158	endothelium development	2/76	148/18986	0.0135135	3.37589	1.83953	0.118617	0.457862	0.436858	RAPGEF1/STARD13	2
GO:0046467	membrane lipid biosynthetic process	2/76	149/18986	0.0134228	3.35323	1.82818	0.119932	0.457862	0.436858	CERS5/ST3GAL5	2
GO:0019082	viral protein processing	1/76	32/18986	0.03125	7.80674	2.44304	0.120548	0.457862	0.436858	FUT8	1
GO:0060325	face morphogenesis	1/76	32/18986	0.03125	7.80674	2.44304	0.120548	0.457862	0.436858	CRISPLD1	1
GO:0010996	response to auditory stimulus	1/76	33/18986	0.030303	7.57018	2.39476	0.124075	0.457862	0.436858	ATP8A2	1
GO:0033238	regulation of amine metabolic process	1/76	33/18986	0.030303	7.57018	2.39476	0.124075	0.457862	0.436858	HNF4A	1
GO:0035774	positive regulation of insulin secretion involved in cellular response to glucose stimulus	1/76	33/18986	0.030303	7.57018	2.39476	0.124075	0.457862	0.436858	GPR68	1
GO:0048799	animal organ maturation	1/76	33/18986	0.030303	7.57018	2.39476	0.124075	0.457862	0.436858	RET	1
GO:1905207	regulation of cardiocyte differentiation	1/76	33/18986	0.030303	7.57018	2.39476	0.124075	0.457862	0.436858	EFNB2	1
GO:0010565	regulation of cellular ketone metabolic process	2/76	153/18986	0.0130719	3.26557	1.78373	0.125229	0.457862	0.436858	CPT1A/HNF4A	2
GO:0062013	positive regulation of small molecule metabolic process	2/76	153/18986	0.0130719	3.26557	1.78373	0.125229	0.457862	0.436858	CPT1A/SLC4A4	2
GO:0072073	kidney epithelium development	2/76	153/18986	0.0130719	3.26557	1.78373	0.125229	0.457862	0.436858	EFNB2/RET	2
GO:1904375	regulation of protein localization to cell periphery	2/76	153/18986	0.0130719	3.26557	1.78373	0.125229	0.457862	0.436858	SPTBN1/TMEM108	2
GO:0007435	salivary gland morphogenesis	1/76	34/18986	0.0294118	7.34752	2.34846	0.127587	0.457862	0.436858	ESRP2	1
GO:0019068	virion assembly	1/76	34/18986	0.0294118	7.34752	2.34846	0.127587	0.457862	0.436858	LRSAM1	1
GO:0034067	protein localization to Golgi apparatus	1/76	34/18986	0.0294118	7.34752	2.34846	0.127587	0.457862	0.436858	ARL5B	1
GO:0034249	negative regulation of amide metabolic process	1/76	34/18986	0.0294118	7.34752	2.34846	0.127587	0.457862	0.436858	SPON1	1
GO:0046320	regulation of fatty acid oxidation	1/76	34/18986	0.0294118	7.34752	2.34846	0.127587	0.457862	0.436858	CPT1A	1
GO:0055075	potassium ion homeostasis	1/76	34/18986	0.0294118	7.34752	2.34846	0.127587	0.457862	0.436858	SLC12A4	1
GO:0062125	regulation of mitochondrial gene expression	1/76	34/18986	0.0294118	7.34752	2.34846	0.127587	0.457862	0.436858	MTG2	1
GO:0098884	postsynaptic neurotransmitter receptor internalization	1/76	34/18986	0.0294118	7.34752	2.34846	0.127587	0.457862	0.436858	EFNB2	1
GO:0099633	protein localization to postsynaptic specialization membrane	1/76	34/18986	0.0294118	7.34752	2.34846	0.127587	0.457862	0.436858	TMEM108	1
GO:0099645	neurotransmitter receptor localization to postsynaptic specialization membrane	1/76	34/18986	0.0294118	7.34752	2.34846	0.127587	0.457862	0.436858	TMEM108	1
GO:0140239	postsynaptic endocytosis	1/76	34/18986	0.0294118	7.34752	2.34846	0.127587	0.457862	0.436858	EFNB2	1
GO:1901889	negative regulation of cell junction assembly	1/76	34/18986	0.0294118	7.34752	2.34846	0.127587	0.457862	0.436858	FAM107A	1
GO:2000677	regulation of transcription regulatory region DNA binding	1/76	34/18986	0.0294118	7.34752	2.34846	0.127587	0.457862	0.436858	GTF2B	1
GO:0000460	maturation of 5.8S rRNA	1/76	35/18986	0.0285714	7.13759	2.304	0.131085	0.457862	0.436858	C1D	1
GO:0006884	cell volume homeostasis	1/76	35/18986	0.0285714	7.13759	2.304	0.131085	0.457862	0.436858	SLC12A4	1
GO:0017145	stem cell division	1/76	35/18986	0.0285714	7.13759	2.304	0.131085	0.457862	0.436858	ESRRB	1
GO:0031646	positive regulation of nervous system process	1/76	35/18986	0.0285714	7.13759	2.304	0.131085	0.457862	0.436858	RNF10	1
GO:0090183	regulation of kidney development	1/76	35/18986	0.0285714	7.13759	2.304	0.131085	0.457862	0.436858	RET	1
GO:0098810	neurotransmitter reuptake	1/76	35/18986	0.0285714	7.13759	2.304	0.131085	0.457862	0.436858	SLC6A11	1
GO:0042552	myelination	2/76	158/18986	0.0126582	3.16223	1.73019	0.131929	0.457862	0.436858	RNF10/SCN8A	2
GO:0046718	symbiont entry into host cell	2/76	159/18986	0.0125786	3.14234	1.71974	0.133279	0.457862	0.436858	CD4/EFNB2	2
GO:0043491	phosphatidylinositol 3-kinase/protein kinase B signal transduction	3/76	317/18986	0.00946372	2.36419	1.55278	0.134048	0.457862	0.436858	BTBD10/OSBPL8/RET	3
GO:0019934	cGMP-mediated signaling	1/76	36/18986	0.0277778	6.93933	2.26126	0.13457	0.457862	0.436858	GUCY1B1	1
GO:0120009	intermembrane lipid transfer	1/76	36/18986	0.0277778	6.93933	2.26126	0.13457	0.457862	0.436858	OSBPL8	1
GO:1902882	regulation of response to oxidative stress	1/76	36/18986	0.0277778	6.93933	2.26126	0.13457	0.457862	0.436858	FUT8	1
GO:1903580	positive regulation of ATP metabolic process	1/76	36/18986	0.0277778	6.93933	2.26126	0.13457	0.457862	0.436858	SLC4A4	1
GO:0007272	ensheathment of neurons	2/76	160/18986	0.0125	3.1227	1.70937	0.134632	0.457862	0.436858	RNF10/SCN8A	2
GO:0008366	axon ensheathment	2/76	160/18986	0.0125	3.1227	1.70937	0.134632	0.457862	0.436858	RNF10/SCN8A	2
GO:0007431	salivary gland development	1/76	37/18986	0.027027	6.75178	2.22012	0.138041	0.457862	0.436858	ESRP2	1
GO:0008340	determination of adult lifespan	1/76	37/18986	0.027027	6.75178	2.22012	0.138041	0.457862	0.436858	ATP8A2	1
GO:0015701	bicarbonate transport	1/76	37/18986	0.027027	6.75178	2.22012	0.138041	0.457862	0.436858	SLC4A4	1
GO:0043388	positive regulation of DNA binding	1/76	37/18986	0.027027	6.75178	2.22012	0.138041	0.457862	0.436858	GTF2B	1
GO:0045880	positive regulation of smoothened signaling pathway	1/76	37/18986	0.027027	6.75178	2.22012	0.138041	0.457862	0.436858	CIBAR1	1
GO:0045920	negative regulation of exocytosis	1/76	37/18986	0.027027	6.75178	2.22012	0.138041	0.457862	0.436858	STXBP3	1
GO:0046326	positive regulation of D-glucose import	1/76	37/18986	0.027027	6.75178	2.22012	0.138041	0.457862	0.436858	OSBPL8	1
GO:0048265	response to pain	1/76	37/18986	0.027027	6.75178	2.22012	0.138041	0.457862	0.436858	RET	1
GO:0097484	dendrite extension	1/76	37/18986	0.027027	6.75178	2.22012	0.138041	0.457862	0.436858	TMEM108	1
GO:0044403	biological process involved in symbiotic interaction	3/76	322/18986	0.00931677	2.32748	1.52307	0.13861	0.457862	0.436858	CD4/EEA1/EFNB2	3
GO:0019058	viral life cycle	3/76	323/18986	0.00928793	2.32027	1.51719	0.139529	0.457862	0.436858	CD4/EFNB2/LRSAM1	3
GO:0045785	positive regulation of cell adhesion	4/76	499/18986	0.00801603	2.00253	1.43874	0.139616	0.457862	0.436858	CD4/EFNB2/EGFLAM/RET	4
GO:0044409	symbiont entry into host	2/76	164/18986	0.0121951	3.04653	1.66868	0.140075	0.457862	0.436858	CD4/EFNB2	2
GO:0051017	actin filament bundle assembly	2/76	164/18986	0.0121951	3.04653	1.66868	0.140075	0.457862	0.436858	FAM107A/FAM171A1	2
GO:0002009	morphogenesis of an epithelium	4/76	500/18986	0.008	1.99853	1.43446	0.140338	0.457862	0.436858	EFNB2/ESRP2/RET/STARD13	4
GO:0009117	nucleotide metabolic process	4/76	500/18986	0.008	1.99853	1.43446	0.140338	0.457862	0.436858	GUCY1B1/KCNAB2/SLC4A4/TKT	4
GO:0045862	positive regulation of proteolysis	3/76	325/18986	0.00923077	2.30599	1.5055	0.141372	0.457862	0.436858	GRAMD4/RET/SPON1	3
GO:0035909	aorta morphogenesis	1/76	38/18986	0.0263158	6.5741	2.18048	0.141498	0.457862	0.436858	EFNB2	1
GO:0070316	regulation of G0 to G1 transition	1/76	38/18986	0.0263158	6.5741	2.18048	0.141498	0.457862	0.436858	BCL7A	1
GO:0051147	regulation of muscle cell differentiation	2/76	166/18986	0.0120482	3.00983	1.64881	0.142815	0.457862	0.436858	EFNB2/NFATC1	2
GO:0030041	actin filament polymerization	2/76	167/18986	0.011976	2.99181	1.63898	0.144189	0.457862	0.436858	FAM107A/SPTBN1	2
GO:2000116	regulation of cysteine-type endopeptidase activity	2/76	167/18986	0.011976	2.99181	1.63898	0.144189	0.457862	0.436858	GRAMD4/RET	2
GO:0002446	neutrophil mediated immunity	1/76	39/18986	0.025641	6.40553	2.14223	0.144942	0.457862	0.436858	STXBP3	1
GO:0003180	aortic valve morphogenesis	1/76	39/18986	0.025641	6.40553	2.14223	0.144942	0.457862	0.436858	NFATC1	1
GO:0006904	vesicle docking involved in exocytosis	1/76	39/18986	0.025641	6.40553	2.14223	0.144942	0.457862	0.436858	STXBP3	1
GO:0017158	regulation of calcium ion-dependent exocytosis	1/76	39/18986	0.025641	6.40553	2.14223	0.144942	0.457862	0.436858	STXBP3	1
GO:0019228	neuronal action potential	1/76	39/18986	0.025641	6.40553	2.14223	0.144942	0.457862	0.436858	SCN8A	1
GO:0046471	phosphatidylglycerol metabolic process	1/76	39/18986	0.025641	6.40553	2.14223	0.144942	0.457862	0.436858	PGS1	1
GO:0060323	head morphogenesis	1/76	39/18986	0.025641	6.40553	2.14223	0.144942	0.457862	0.436858	CRISPLD1	1
GO:0060416	response to growth hormone	1/76	39/18986	0.025641	6.40553	2.14223	0.144942	0.457862	0.436858	HNF4A	1
GO:0070884	regulation of calcineurin-NFAT signaling cascade	1/76	39/18986	0.025641	6.40553	2.14223	0.144942	0.457862	0.436858	HOMER3	1
GO:0071312	cellular response to alkaloid	1/76	39/18986	0.025641	6.40553	2.14223	0.144942	0.457862	0.436858	CASP7	1
GO:0061572	actin filament bundle organization	2/76	168/18986	0.0119048	2.974	1.62922	0.145566	0.457862	0.436858	FAM107A/FAM171A1	2
GO:0140053	mitochondrial gene expression	2/76	169/18986	0.0118343	2.9564	1.61954	0.146946	0.457862	0.436858	MRPL40/MTG2	2
GO:0051345	positive regulation of hydrolase activity	3/76	331/18986	0.00906344	2.26419	1.47094	0.146953	0.457862	0.436858	GRAMD4/RAPGEF1/RET	3
GO:0001678	intracellular glucose homeostasis	2/76	170/18986	0.0117647	2.93901	1.60993	0.148328	0.457862	0.436858	GPR68/STXBP3	2
GO:0001953	negative regulation of cell-matrix adhesion	1/76	40/18986	0.025	6.24539	2.10531	0.148371	0.457862	0.436858	FAM107A	1
GO:0006688	glycosphingolipid biosynthetic process	1/76	40/18986	0.025	6.24539	2.10531	0.148371	0.457862	0.436858	ST3GAL5	1
GO:0006730	one-carbon metabolic process	1/76	40/18986	0.025	6.24539	2.10531	0.148371	0.457862	0.436858	CA10	1
GO:0009268	response to pH	1/76	40/18986	0.025	6.24539	2.10531	0.148371	0.457862	0.436858	GPR68	1
GO:0035886	vascular associated smooth muscle cell differentiation	1/76	40/18986	0.025	6.24539	2.10531	0.148371	0.457862	0.436858	NFATC1	1
GO:0045023	G0 to G1 transition	1/76	40/18986	0.025	6.24539	2.10531	0.148371	0.457862	0.436858	BCL7A	1
GO:0045923	positive regulation of fatty acid metabolic process	1/76	40/18986	0.025	6.24539	2.10531	0.148371	0.457862	0.436858	CPT1A	1
GO:0045981	positive regulation of nucleotide metabolic process	1/76	40/18986	0.025	6.24539	2.10531	0.148371	0.457862	0.436858	SLC4A4	1
GO:0051693	actin filament capping	1/76	40/18986	0.025	6.24539	2.10531	0.148371	0.457862	0.436858	SPTBN1	1
GO:0052652	cyclic purine nucleotide metabolic process	1/76	40/18986	0.025	6.24539	2.10531	0.148371	0.457862	0.436858	GUCY1B1	1
GO:0072337	modified amino acid transport	1/76	40/18986	0.025	6.24539	2.10531	0.148371	0.457862	0.436858	SLC7A13	1
GO:0099590	neurotransmitter receptor internalization	1/76	40/18986	0.025	6.24539	2.10531	0.148371	0.457862	0.436858	EFNB2	1
GO:0106056	regulation of calcineurin-mediated signaling	1/76	40/18986	0.025	6.24539	2.10531	0.148371	0.457862	0.436858	HOMER3	1
GO:1900544	positive regulation of purine nucleotide metabolic process	1/76	40/18986	0.025	6.24539	2.10531	0.148371	0.457862	0.436858	SLC4A4	1
GO:0009187	cyclic nucleotide metabolic process	1/76	41/18986	0.0243902	6.09307	2.06962	0.151788	0.466179	0.444793	GUCY1B1	1
GO:0072210	metanephric nephron development	1/76	41/18986	0.0243902	6.09307	2.06962	0.151788	0.466179	0.444793	RET	1
GO:0006665	sphingolipid metabolic process	2/76	173/18986	0.0115607	2.88804	1.58151	0.152492	0.467233	0.445799	CERS5/ST3GAL5	2
GO:0060041	retina development in camera-type eye	2/76	174/18986	0.0114943	2.87145	1.57217	0.153885	0.470207	0.448637	ATP8A2/RET	2
GO:0043001	Golgi to plasma membrane protein transport	1/76	42/18986	0.0238095	5.94799	2.03509	0.15519	0.470207	0.448637	SPTBN1	1
GO:0060251	regulation of glial cell proliferation	1/76	42/18986	0.0238095	5.94799	2.03509	0.15519	0.470207	0.448637	RNF10	1
GO:2000008	regulation of protein localization to cell surface	1/76	42/18986	0.0238095	5.94799	2.03509	0.15519	0.470207	0.448637	KCNAB2	1
GO:0043604	amide biosynthetic process	2/76	175/18986	0.0114286	2.85504	1.5629	0.155281	0.470207	0.448637	CERS5/ST3GAL5	2
GO:0001508	action potential	2/76	177/18986	0.0112994	2.82278	1.54456	0.15808	0.475848	0.454019	KCNAB2/SCN8A	2
GO:0018279	protein N-linked glycosylation via asparagine	1/76	43/18986	0.0232558	5.80967	2.00167	0.158579	0.475848	0.454019	FUT8	1
GO:0045022	early endosome to late endosome transport	1/76	43/18986	0.0232558	5.80967	2.00167	0.158579	0.475848	0.454019	EEA1	1
GO:0002753	cytoplasmic pattern recognition receptor signaling pathway	2/76	178/18986	0.011236	2.80692	1.53548	0.159483	0.475848	0.454019	GRAMD4/LYPLAL1	2
GO:0051235	maintenance of location	3/76	345/18986	0.00869565	2.17231	1.39311	0.160251	0.475848	0.454019	CD4/CPT1A/OSBPL8	3
GO:0008361	regulation of cell size	2/76	179/18986	0.0111732	2.79124	1.52646	0.160889	0.475848	0.454019	RET/SLC12A4	2
GO:0015718	monocarboxylic acid transport	2/76	179/18986	0.0111732	2.79124	1.52646	0.160889	0.475848	0.454019	CPT1A/SLC6A11	2
GO:0010828	positive regulation of D-glucose transmembrane transport	1/76	44/18986	0.0227273	5.67763	1.96927	0.161955	0.475848	0.454019	OSBPL8	1
GO:0030835	negative regulation of actin filament depolymerization	1/76	44/18986	0.0227273	5.67763	1.96927	0.161955	0.475848	0.454019	SPTBN1	1
GO:0042119	neutrophil activation	1/76	44/18986	0.0227273	5.67763	1.96927	0.161955	0.475848	0.454019	STXBP3	1
GO:0045494	photoreceptor cell maintenance	1/76	44/18986	0.0227273	5.67763	1.96927	0.161955	0.475848	0.454019	ESRRB	1
GO:0070328	triglyceride homeostasis	1/76	44/18986	0.0227273	5.67763	1.96927	0.161955	0.475848	0.454019	HNF4A	1
GO:0090051	negative regulation of cell migration involved in sprouting angiogenesis	1/76	44/18986	0.0227273	5.67763	1.96927	0.161955	0.475848	0.454019	STARD13	1
GO:0016052	carbohydrate catabolic process	2/76	180/18986	0.0111111	2.77573	1.51751	0.162296	0.475848	0.454019	FUT8/SLC4A4	2
GO:0062012	regulation of small molecule metabolic process	3/76	348/18986	0.00862069	2.15358	1.37691	0.163148	0.477133	0.455245	CPT1A/HNF4A/SLC4A4	3
GO:0043534	blood vessel endothelial cell migration	2/76	182/18986	0.010989	2.74523	1.49979	0.165119	0.477133	0.455245	EFNB2/STARD13	2
GO:0003176	aortic valve development	1/76	45/18986	0.0222222	5.55146	1.93786	0.165318	0.477133	0.455245	NFATC1	1
GO:0007007	inner mitochondrial membrane organization	1/76	45/18986	0.0222222	5.55146	1.93786	0.165318	0.477133	0.455245	CIBAR1	1
GO:0014014	negative regulation of gliogenesis	1/76	45/18986	0.0222222	5.55146	1.93786	0.165318	0.477133	0.455245	RNF10	1
GO:0055090	acylglycerol homeostasis	1/76	45/18986	0.0222222	5.55146	1.93786	0.165318	0.477133	0.455245	HNF4A	1
GO:2001239	regulation of extrinsic apoptotic signaling pathway in absence of ligand	1/76	45/18986	0.0222222	5.55146	1.93786	0.165318	0.477133	0.455245	RET	1
GO:0062207	regulation of pattern recognition receptor signaling pathway	2/76	184/18986	0.0108696	2.71539	1.4823	0.16795	0.478259	0.456319	GRAMD4/LYPLAL1	2
GO:0001504	neurotransmitter uptake	1/76	46/18986	0.0217391	5.43078	1.90737	0.168667	0.478259	0.456319	SLC6A11	1
GO:0003016	respiratory system process	1/76	46/18986	0.0217391	5.43078	1.90737	0.168667	0.478259	0.456319	MTG2	1
GO:0009225	nucleotide-sugar metabolic process	1/76	46/18986	0.0217391	5.43078	1.90737	0.168667	0.478259	0.456319	FUT8	1
GO:0021762	substantia nigra development	1/76	46/18986	0.0217391	5.43078	1.90737	0.168667	0.478259	0.456319	CKB	1
GO:0042398	cellular modified amino acid biosynthetic process	1/76	46/18986	0.0217391	5.43078	1.90737	0.168667	0.478259	0.456319	CKB	1
GO:0048483	autonomic nervous system development	1/76	46/18986	0.0217391	5.43078	1.90737	0.168667	0.478259	0.456319	RET	1
GO:1990573	potassium ion import across plasma membrane	1/76	46/18986	0.0217391	5.43078	1.90737	0.168667	0.478259	0.456319	SLC12A4	1
GO:0003009	skeletal muscle contraction	1/76	47/18986	0.0212766	5.31523	1.87776	0.172003	0.483477	0.461298	ATP8A2	1
GO:0031641	regulation of myelination	1/76	47/18986	0.0212766	5.31523	1.87776	0.172003	0.483477	0.461298	RNF10	1
GO:0097106	postsynaptic density organization	1/76	47/18986	0.0212766	5.31523	1.87776	0.172003	0.483477	0.461298	TMEM108	1
GO:1900271	regulation of long-term synaptic potentiation	1/76	47/18986	0.0212766	5.31523	1.87776	0.172003	0.483477	0.461298	FAM107A	1
GO:1905952	regulation of lipid localization	2/76	188/18986	0.0106383	2.65761	1.44801	0.173638	0.484782	0.462543	ATP8A2/OSBPL8	2
GO:0010837	regulation of keratinocyte proliferation	1/76	48/18986	0.0208333	5.2045	1.84899	0.175325	0.484782	0.462543	EFNB2	1
GO:0031295	T cell costimulation	1/76	48/18986	0.0208333	5.2045	1.84899	0.175325	0.484782	0.462543	EFNB2	1
GO:1902003	regulation of amyloid-beta formation	1/76	48/18986	0.0208333	5.2045	1.84899	0.175325	0.484782	0.462543	SPON1	1
GO:0032535	regulation of cellular component size	3/76	361/18986	0.00831025	2.07603	1.30857	0.175883	0.484782	0.462543	RET/SLC12A4/SPTBN1	3
GO:0031346	positive regulation of cell projection organization	3/76	363/18986	0.00826446	2.06459	1.29831	0.177867	0.484782	0.462543	ATP8A2/RAPGEF1/RET	3
GO:2000045	regulation of G1/S transition of mitotic cell cycle	2/76	191/18986	0.0104712	2.61587	1.42288	0.177925	0.484782	0.462543	BCL7A/FAM107A	2
GO:0006513	protein monoubiquitination	1/76	49/18986	0.0204082	5.09828	1.821	0.178635	0.484782	0.462543	RNF10	1
GO:0031294	lymphocyte costimulation	1/76	49/18986	0.0204082	5.09828	1.821	0.178635	0.484782	0.462543	EFNB2	1
GO:0033628	regulation of cell adhesion mediated by integrin	1/76	49/18986	0.0204082	5.09828	1.821	0.178635	0.484782	0.462543	RET	1
GO:0035272	exocrine system development	1/76	49/18986	0.0204082	5.09828	1.821	0.178635	0.484782	0.462543	ESRP2	1
GO:0042551	neuron maturation	1/76	49/18986	0.0204082	5.09828	1.821	0.178635	0.484782	0.462543	RET	1
GO:0061028	establishment of endothelial barrier	1/76	49/18986	0.0204082	5.09828	1.821	0.178635	0.484782	0.462543	RAPGEF1	1
GO:0098927	vesicle-mediated transport between endosomal compartments	1/76	49/18986	0.0204082	5.09828	1.821	0.178635	0.484782	0.462543	EEA1	1
GO:1905314	semi-lunar valve development	1/76	49/18986	0.0204082	5.09828	1.821	0.178635	0.484782	0.462543	NFATC1	1
GO:2000785	regulation of autophagosome assembly	1/76	49/18986	0.0204082	5.09828	1.821	0.178635	0.484782	0.462543	LRSAM1	1
GO:0043087	regulation of GTPase activity	2/76	193/18986	0.0103627	2.58876	1.40639	0.180792	0.484782	0.462543	FGD3/RAPGEF1	2
GO:0014003	oligodendrocyte development	1/76	50/18986	0.02	4.99632	1.79377	0.181931	0.484782	0.462543	CERS5	1
GO:0019320	hexose catabolic process	1/76	50/18986	0.02	4.99632	1.79377	0.181931	0.484782	0.462543	FUT8	1
GO:0051150	regulation of smooth muscle cell differentiation	1/76	50/18986	0.02	4.99632	1.79377	0.181931	0.484782	0.462543	NFATC1	1
GO:0098815	modulation of excitatory postsynaptic potential	1/76	50/18986	0.02	4.99632	1.79377	0.181931	0.484782	0.462543	TMEM108	1
GO:0140894	endolysosomal toll-like receptor signaling pathway	1/76	50/18986	0.02	4.99632	1.79377	0.181931	0.484782	0.462543	GRAMD4	1
GO:0006941	striated muscle contraction	2/76	194/18986	0.0103093	2.57542	1.39823	0.182229	0.484782	0.462543	ATP8A2/SCN8A	2
GO:1905475	regulation of protein localization to membrane	2/76	194/18986	0.0103093	2.57542	1.39823	0.182229	0.484782	0.462543	SPTBN1/TMEM108	2
GO:1902107	positive regulation of leukocyte differentiation	2/76	195/18986	0.0102564	2.56221	1.39011	0.183667	0.484782	0.462543	CD4/GPR68	2
GO:1902600	proton transmembrane transport	2/76	195/18986	0.0102564	2.56221	1.39011	0.183667	0.484782	0.462543	SLC25A12/SLC25A3	2
GO:1903708	positive regulation of hemopoiesis	2/76	195/18986	0.0102564	2.56221	1.39011	0.183667	0.484782	0.462543	CD4/GPR68	2
GO:0002040	sprouting angiogenesis	2/76	196/18986	0.0102041	2.54914	1.38204	0.185107	0.484782	0.462543	EFNB2/STARD13	2
GO:0008154	actin polymerization or depolymerization	2/76	196/18986	0.0102041	2.54914	1.38204	0.185107	0.484782	0.462543	FAM107A/SPTBN1	2
GO:0032365	intracellular lipid transport	1/76	51/18986	0.0196078	4.89835	1.76726	0.185215	0.484782	0.462543	CPT1A	1
GO:0044788	modulation by host of viral process	1/76	51/18986	0.0196078	4.89835	1.76726	0.185215	0.484782	0.462543	EEA1	1
GO:0046596	regulation of viral entry into host cell	1/76	51/18986	0.0196078	4.89835	1.76726	0.185215	0.484782	0.462543	CD4	1
GO:0048013	ephrin receptor signaling pathway	1/76	51/18986	0.0196078	4.89835	1.76726	0.185215	0.484782	0.462543	EFNB2	1
GO:0051155	positive regulation of striated muscle cell differentiation	1/76	51/18986	0.0196078	4.89835	1.76726	0.185215	0.484782	0.462543	EFNB2	1
GO:0006006	glucose metabolic process	2/76	197/18986	0.0101523	2.5362	1.37403	0.186548	0.486304	0.463995	CPT1A/G6PC2	2
GO:0046474	glycerophospholipid biosynthetic process	2/76	197/18986	0.0101523	2.5362	1.37403	0.186548	0.486304	0.463995	PGS1/SLC44A5	2
GO:0010171	body morphogenesis	1/76	52/18986	0.0192308	4.80415	1.74142	0.188485	0.487422	0.465062	CRISPLD1	1
GO:0036230	granulocyte activation	1/76	52/18986	0.0192308	4.80415	1.74142	0.188485	0.487422	0.465062	STXBP3	1
GO:0098926	postsynaptic signal transduction	1/76	52/18986	0.0192308	4.80415	1.74142	0.188485	0.487422	0.465062	RNF10	1
GO:1903539	protein localization to postsynaptic membrane	1/76	52/18986	0.0192308	4.80415	1.74142	0.188485	0.487422	0.465062	TMEM108	1
GO:0006644	phospholipid metabolic process	3/76	374/18986	0.00802139	2.00387	1.24303	0.18889	0.487495	0.465131	OSBPL8/PGS1/SLC44A5	3
GO:0030834	regulation of actin filament depolymerization	1/76	53/18986	0.0188679	4.71351	1.71624	0.191742	0.490936	0.468415	SPTBN1	1
GO:0035601	protein deacylation	1/76	53/18986	0.0188679	4.71351	1.71624	0.191742	0.490936	0.468415	LYPLAL1	1
GO:0060324	face development	1/76	53/18986	0.0188679	4.71351	1.71624	0.191742	0.490936	0.468415	CRISPLD1	1
GO:2000573	positive regulation of DNA biosynthetic process	1/76	53/18986	0.0188679	4.71351	1.71624	0.191742	0.490936	0.468415	NFATC1	1
GO:0048839	inner ear development	2/76	202/18986	0.00990099	2.47342	1.33468	0.19378	0.495172	0.472457	ATP8A2/ESRRB	2
GO:0019083	viral transcription	1/76	54/18986	0.0185185	4.62622	1.69168	0.194987	0.495738	0.472996	GTF2B	1
GO:0046365	monosaccharide catabolic process	1/76	54/18986	0.0185185	4.62622	1.69168	0.194987	0.495738	0.472996	FUT8	1
GO:0051701	biological process involved in interaction with host	2/76	204/18986	0.00980392	2.44917	1.31926	0.196683	0.495738	0.472996	CD4/EFNB2	2
GO:0006110	regulation of glycolytic process	1/76	55/18986	0.0181818	4.54211	1.66772	0.198218	0.495738	0.472996	SLC4A4	1
GO:0007215	glutamate receptor signaling pathway	1/76	55/18986	0.0181818	4.54211	1.66772	0.198218	0.495738	0.472996	HOMER3	1
GO:0030811	regulation of nucleotide catabolic process	1/76	55/18986	0.0181818	4.54211	1.66772	0.198218	0.495738	0.472996	SLC4A4	1
GO:0033121	regulation of purine nucleotide catabolic process	1/76	55/18986	0.0181818	4.54211	1.66772	0.198218	0.495738	0.472996	SLC4A4	1
GO:0060425	lung morphogenesis	1/76	55/18986	0.0181818	4.54211	1.66772	0.198218	0.495738	0.472996	ESRP2	1
GO:0062237	protein localization to postsynapse	1/76	55/18986	0.0181818	4.54211	1.66772	0.198218	0.495738	0.472996	TMEM108	1
GO:0071320	cellular response to cAMP	1/76	55/18986	0.0181818	4.54211	1.66772	0.198218	0.495738	0.472996	RAPGEF1	1
GO:0071385	cellular response to glucocorticoid stimulus	1/76	55/18986	0.0181818	4.54211	1.66772	0.198218	0.495738	0.472996	FAM107A	1
GO:0009749	response to glucose	2/76	206/18986	0.00970874	2.4254	1.30403	0.199592	0.498008	0.475162	GPR68/HNF4A	2
GO:0016051	carbohydrate biosynthetic process	2/76	207/18986	0.00966184	2.41368	1.29648	0.201048	0.498008	0.475162	FUT8/G6PC2	2
GO:0010761	fibroblast migration	1/76	56/18986	0.0178571	4.461	1.64432	0.201437	0.498008	0.475162	FUT8	1
GO:0034205	amyloid-beta formation	1/76	56/18986	0.0178571	4.461	1.64432	0.201437	0.498008	0.475162	SPON1	1
GO:0099084	postsynaptic specialization organization	1/76	56/18986	0.0178571	4.461	1.64432	0.201437	0.498008	0.475162	TMEM108	1
GO:1902991	regulation of amyloid precursor protein catabolic process	1/76	56/18986	0.0178571	4.461	1.64432	0.201437	0.498008	0.475162	SPON1	1
GO:0045089	positive regulation of innate immune response	3/76	387/18986	0.00775194	1.93656	1.18008	0.202142	0.498312	0.475452	CPT1A/GRAMD4/LYPLAL1	3
GO:0006836	neurotransmitter transport	2/76	209/18986	0.00956938	2.39058	1.28151	0.203965	0.498312	0.475452	SLC6A11/STXBP3	2
GO:0001755	neural crest cell migration	1/76	57/18986	0.0175439	4.38273	1.62147	0.204643	0.498312	0.475452	RET	1
GO:0001895	retina homeostasis	1/76	57/18986	0.0175439	4.38273	1.62147	0.204643	0.498312	0.475452	ESRRB	1
GO:0002762	negative regulation of myeloid leukocyte differentiation	1/76	57/18986	0.0175439	4.38273	1.62147	0.204643	0.498312	0.475452	GPR68	1
GO:0014888	striated muscle adaptation	1/76	57/18986	0.0175439	4.38273	1.62147	0.204643	0.498312	0.475452	NFATC1	1
GO:0035329	hippo signaling	1/76	57/18986	0.0175439	4.38273	1.62147	0.204643	0.498312	0.475452	MOB1A	1
GO:0061178	regulation of insulin secretion involved in cellular response to glucose stimulus	1/76	57/18986	0.0175439	4.38273	1.62147	0.204643	0.498312	0.475452	GPR68	1
GO:0009746	response to hexose	2/76	211/18986	0.00947867	2.36792	1.26672	0.206887	0.499503	0.476589	GPR68/HNF4A	2
GO:0006826	iron ion transport	1/76	58/18986	0.0172414	4.30717	1.59913	0.207837	0.499503	0.476589	MCOLN2	1
GO:0030042	actin filament depolymerization	1/76	58/18986	0.0172414	4.30717	1.59913	0.207837	0.499503	0.476589	SPTBN1	1
GO:0034332	adherens junction organization	1/76	58/18986	0.0172414	4.30717	1.59913	0.207837	0.499503	0.476589	EFNB2	1
GO:0052372	modulation by symbiont of entry into host	1/76	58/18986	0.0172414	4.30717	1.59913	0.207837	0.499503	0.476589	CD4	1
GO:0098732	macromolecule deacylation	1/76	58/18986	0.0172414	4.30717	1.59913	0.207837	0.499503	0.476589	LYPLAL1	1
GO:2001238	positive regulation of extrinsic apoptotic signaling pathway	1/76	58/18986	0.0172414	4.30717	1.59913	0.207837	0.499503	0.476589	RET	1
GO:0071383	cellular response to steroid hormone stimulus	2/76	213/18986	0.00938967	2.34569	1.25208	0.209813	0.501252	0.478257	ESRRB/FAM107A	2
GO:0006473	protein acetylation	1/76	59/18986	0.0169492	4.23417	1.5773	0.211017	0.501252	0.478257	GTF2B	1
GO:0007062	sister chromatid cohesion	1/76	59/18986	0.0169492	4.23417	1.5773	0.211017	0.501252	0.478257	GTF2B	1
GO:0019748	secondary metabolic process	1/76	59/18986	0.0169492	4.23417	1.5773	0.211017	0.501252	0.478257	CPT1A	1
GO:0050850	positive regulation of calcium-mediated signaling	1/76	59/18986	0.0169492	4.23417	1.5773	0.211017	0.501252	0.478257	CD4	1
GO:0090497	mesenchymal cell migration	1/76	59/18986	0.0169492	4.23417	1.5773	0.211017	0.501252	0.478257	RET	1
GO:0031503	protein-containing complex localization	2/76	214/18986	0.00934579	2.33473	1.24483	0.211278	0.501252	0.478257	EFNB2/TMEM108	2
GO:0043616	keratinocyte proliferation	1/76	60/18986	0.0166667	4.1636	1.55594	0.214185	0.505368	0.482185	EFNB2	1
GO:0044088	regulation of vacuole organization	1/76	60/18986	0.0166667	4.1636	1.55594	0.214185	0.505368	0.482185	LRSAM1	1
GO:0050881	musculoskeletal movement	1/76	60/18986	0.0166667	4.1636	1.55594	0.214185	0.505368	0.482185	ATP8A2	1
GO:0006643	membrane lipid metabolic process	2/76	218/18986	0.00917431	2.29189	1.21622	0.217148	0.506736	0.48349	CERS5/ST3GAL5	2
GO:0034284	response to monosaccharide	2/76	218/18986	0.00917431	2.29189	1.21622	0.217148	0.506736	0.48349	GPR68/HNF4A	2
GO:0045216	cell-cell junction organization	2/76	218/18986	0.00917431	2.29189	1.21622	0.217148	0.506736	0.48349	CLDN8/EFNB2	2
GO:0014009	glial cell proliferation	1/76	61/18986	0.0163934	4.09534	1.53505	0.217341	0.506736	0.48349	RNF10	1
GO:0048278	vesicle docking	1/76	61/18986	0.0163934	4.09534	1.53505	0.217341	0.506736	0.48349	STXBP3	1
GO:0098900	regulation of action potential	1/76	61/18986	0.0163934	4.09534	1.53505	0.217341	0.506736	0.48349	KCNAB2	1
GO:0045637	regulation of myeloid cell differentiation	2/76	219/18986	0.00913242	2.28142	1.20916	0.218618	0.506736	0.48349	CD4/GPR68	2
GO:1902806	regulation of cell cycle G1/S phase transition	2/76	220/18986	0.00909091	2.27105	1.20214	0.220089	0.506736	0.48349	BCL7A/FAM107A	2
GO:0003179	heart valve morphogenesis	1/76	62/18986	0.016129	4.02929	1.51459	0.220484	0.506736	0.48349	NFATC1	1
GO:0050879	multicellular organismal movement	1/76	62/18986	0.016129	4.02929	1.51459	0.220484	0.506736	0.48349	ATP8A2	1
GO:0086002	cardiac muscle cell action potential involved in contraction	1/76	62/18986	0.016129	4.02929	1.51459	0.220484	0.506736	0.48349	SCN8A	1
GO:1905517	macrophage migration	1/76	62/18986	0.016129	4.02929	1.51459	0.220484	0.506736	0.48349	MCOLN2	1
GO:0071356	cellular response to tumor necrosis factor	2/76	221/18986	0.00904977	2.26078	1.19516	0.22156	0.506736	0.48349	COMMD7/NFATC1	2
GO:0007601	visual perception	2/76	222/18986	0.00900901	2.25059	1.18822	0.223033	0.506736	0.48349	ATP8A2/NYX	2
GO:0006919	activation of cysteine-type endopeptidase activity involved in apoptotic process	1/76	63/18986	0.015873	3.96533	1.49456	0.223615	0.506736	0.48349	RET	1
GO:0045058	T cell selection	1/76	63/18986	0.015873	3.96533	1.49456	0.223615	0.506736	0.48349	CD4	1
GO:0051893	regulation of focal adhesion assembly	1/76	63/18986	0.015873	3.96533	1.49456	0.223615	0.506736	0.48349	FAM107A	1
GO:0071709	membrane assembly	1/76	63/18986	0.015873	3.96533	1.49456	0.223615	0.506736	0.48349	SPTBN1	1
GO:0090109	regulation of cell-substrate junction assembly	1/76	63/18986	0.015873	3.96533	1.49456	0.223615	0.506736	0.48349	FAM107A	1
GO:0010959	regulation of metal ion transport	3/76	408/18986	0.00735294	1.83688	1.08333	0.223996	0.506736	0.48349	CD4/HOMER3/KCNAB2	3
GO:0006486	protein glycosylation	2/76	223/18986	0.00896861	2.2405	1.18131	0.224506	0.506736	0.48349	FUT8/ST3GAL5	2
GO:0010810	regulation of cell-substrate adhesion	2/76	223/18986	0.00896861	2.2405	1.18131	0.224506	0.506736	0.48349	EGFLAM/FAM107A	2
GO:0043413	macromolecule glycosylation	2/76	223/18986	0.00896861	2.2405	1.18131	0.224506	0.506736	0.48349	FUT8/ST3GAL5	2
GO:0009311	oligosaccharide metabolic process	1/76	64/18986	0.015625	3.90337	1.47494	0.226733	0.506736	0.48349	FUT8	1
GO:0033619	membrane protein proteolysis	1/76	64/18986	0.015625	3.90337	1.47494	0.226733	0.506736	0.48349	RET	1
GO:0050953	sensory perception of light stimulus	2/76	226/18986	0.00884956	2.21076	1.16081	0.228931	0.506736	0.48349	ATP8A2/NYX	2
GO:0021545	cranial nerve development	1/76	65/18986	0.0153846	3.84332	1.45572	0.229839	0.506736	0.48349	SCN8A	1
GO:0030837	negative regulation of actin filament polymerization	1/76	65/18986	0.0153846	3.84332	1.45572	0.229839	0.506736	0.48349	SPTBN1	1
GO:0040014	regulation of multicellular organism growth	1/76	65/18986	0.0153846	3.84332	1.45572	0.229839	0.506736	0.48349	ATP8A2	1
GO:0048524	positive regulation of viral process	1/76	65/18986	0.0153846	3.84332	1.45572	0.229839	0.506736	0.48349	CD4	1
GO:0050435	amyloid-beta metabolic process	1/76	65/18986	0.0153846	3.84332	1.45572	0.229839	0.506736	0.48349	SPON1	1
GO:0071384	cellular response to corticosteroid stimulus	1/76	65/18986	0.0153846	3.84332	1.45572	0.229839	0.506736	0.48349	FAM107A	1
GO:0097192	extrinsic apoptotic signaling pathway in absence of ligand	1/76	65/18986	0.0153846	3.84332	1.45572	0.229839	0.506736	0.48349	RET	1
GO:0170041	non-proteinogenic amino acid metabolic process	1/76	65/18986	0.0153846	3.84332	1.45572	0.229839	0.506736	0.48349	HNF4A	1
GO:1903078	positive regulation of protein localization to plasma membrane	1/76	65/18986	0.0153846	3.84332	1.45572	0.229839	0.506736	0.48349	SPTBN1	1
GO:0002833	positive regulation of response to biotic stimulus	3/76	416/18986	0.00721154	1.80156	1.04795	0.232446	0.506736	0.48349	CPT1A/GRAMD4/LYPLAL1	3
GO:0001885	endothelial cell development	1/76	66/18986	0.0151515	3.78509	1.43687	0.232932	0.506736	0.48349	RAPGEF1	1
GO:0006893	Golgi to plasma membrane transport	1/76	66/18986	0.0151515	3.78509	1.43687	0.232932	0.506736	0.48349	SPTBN1	1
GO:0010812	negative regulation of cell-substrate adhesion	1/76	66/18986	0.0151515	3.78509	1.43687	0.232932	0.506736	0.48349	FAM107A	1
GO:0015909	long-chain fatty acid transport	1/76	66/18986	0.0151515	3.78509	1.43687	0.232932	0.506736	0.48349	CPT1A	1
GO:0017156	calcium-ion regulated exocytosis	1/76	66/18986	0.0151515	3.78509	1.43687	0.232932	0.506736	0.48349	STXBP3	1
GO:0043470	regulation of carbohydrate catabolic process	1/76	66/18986	0.0151515	3.78509	1.43687	0.232932	0.506736	0.48349	SLC4A4	1
GO:0061951	establishment of protein localization to plasma membrane	1/76	66/18986	0.0151515	3.78509	1.43687	0.232932	0.506736	0.48349	SPTBN1	1
GO:0043583	ear development	2/76	229/18986	0.00873362	2.1818	1.14063	0.233363	0.506736	0.48349	ATP8A2/ESRRB	2
GO:0009583	detection of light stimulus	1/76	67/18986	0.0149254	3.72859	1.41838	0.236013	0.506736	0.48349	ATP8A2	1
GO:0031100	animal organ regeneration	1/76	67/18986	0.0149254	3.72859	1.41838	0.236013	0.506736	0.48349	CPT1A	1
GO:0034394	protein localization to cell surface	1/76	67/18986	0.0149254	3.72859	1.41838	0.236013	0.506736	0.48349	KCNAB2	1
GO:0035773	insulin secretion involved in cellular response to glucose stimulus	1/76	67/18986	0.0149254	3.72859	1.41838	0.236013	0.506736	0.48349	GPR68	1
GO:0035904	aorta development	1/76	67/18986	0.0149254	3.72859	1.41838	0.236013	0.506736	0.48349	EFNB2	1
GO:0038034	signal transduction in absence of ligand	1/76	67/18986	0.0149254	3.72859	1.41838	0.236013	0.506736	0.48349	RET	1
GO:0050994	regulation of lipid catabolic process	1/76	67/18986	0.0149254	3.72859	1.41838	0.236013	0.506736	0.48349	CPT1A	1
GO:0051123	RNA polymerase II preinitiation complex assembly	1/76	67/18986	0.0149254	3.72859	1.41838	0.236013	0.506736	0.48349	GTF2B	1
GO:0060042	retina morphogenesis in camera-type eye	1/76	67/18986	0.0149254	3.72859	1.41838	0.236013	0.506736	0.48349	ATP8A2	1
GO:0070613	regulation of protein processing	1/76	67/18986	0.0149254	3.72859	1.41838	0.236013	0.506736	0.48349	SPON1	1
GO:0071674	mononuclear cell migration	2/76	231/18986	0.00865801	2.16291	1.12735	0.23632	0.506736	0.48349	MCOLN2/RET	2
GO:0032507	maintenance of protein location in cell	1/76	68/18986	0.0147059	3.67376	1.40025	0.239082	0.510121	0.48672	CD4	1
GO:0150116	regulation of cell-substrate junction organization	1/76	68/18986	0.0147059	3.67376	1.40025	0.239082	0.510121	0.48672	FAM107A	1
GO:1905953	negative regulation of lipid localization	1/76	68/18986	0.0147059	3.67376	1.40025	0.239082	0.510121	0.48672	OSBPL8	1
GO:0007596	blood coagulation	2/76	234/18986	0.00854701	2.13518	1.10768	0.240761	0.510548	0.487127	HNF4A/STXBP3	2
GO:0030225	macrophage differentiation	1/76	69/18986	0.0144928	3.62052	1.38246	0.242139	0.510548	0.487127	CD4	1
GO:0043903	regulation of biological process involved in symbiotic interaction	1/76	69/18986	0.0144928	3.62052	1.38246	0.242139	0.510548	0.487127	CD4	1
GO:0045576	mast cell activation	1/76	69/18986	0.0144928	3.62052	1.38246	0.242139	0.510548	0.487127	LCP2	1
GO:0048857	neural nucleus development	1/76	69/18986	0.0144928	3.62052	1.38246	0.242139	0.510548	0.487127	CKB	1
GO:0071300	cellular response to retinoic acid	1/76	69/18986	0.0144928	3.62052	1.38246	0.242139	0.510548	0.487127	RET	1
GO:0098930	axonal transport	1/76	69/18986	0.0144928	3.62052	1.38246	0.242139	0.510548	0.487127	TMEM108	1
GO:0007411	axon guidance	2/76	236/18986	0.00847458	2.11708	1.09473	0.243723	0.510548	0.487127	EFNB2/RET	2
GO:0006687	glycosphingolipid metabolic process	1/76	70/18986	0.0142857	3.5688	1.36499	0.245184	0.510548	0.487127	ST3GAL5	1
GO:0042987	amyloid precursor protein catabolic process	1/76	70/18986	0.0142857	3.5688	1.36499	0.245184	0.510548	0.487127	SPON1	1
GO:0043525	positive regulation of neuron apoptotic process	1/76	70/18986	0.0142857	3.5688	1.36499	0.245184	0.510548	0.487127	CASP7	1
GO:0044091	membrane biogenesis	1/76	70/18986	0.0142857	3.5688	1.36499	0.245184	0.510548	0.487127	SPTBN1	1
GO:0046847	filopodium assembly	1/76	70/18986	0.0142857	3.5688	1.36499	0.245184	0.510548	0.487127	FGD3	1
GO:0042180	cellular ketone metabolic process	2/76	237/18986	0.00843882	2.10815	1.0883	0.245205	0.510548	0.487127	CPT1A/HNF4A	2
GO:0097485	neuron projection guidance	2/76	237/18986	0.00843882	2.10815	1.0883	0.245205	0.510548	0.487127	EFNB2/RET	2
GO:0048255	mRNA stabilization	1/76	71/18986	0.0140845	3.51853	1.34784	0.248217	0.513656	0.490093	TAF15	1
GO:0070830	bicellular tight junction assembly	1/76	71/18986	0.0140845	3.51853	1.34784	0.248217	0.513656	0.490093	CLDN8	1
GO:0042692	muscle cell differentiation	3/76	432/18986	0.00694444	1.73483	0.979439	0.249521	0.513656	0.490093	CASP7/EFNB2/NFATC1	3
GO:0045017	glycerolipid biosynthetic process	2/76	240/18986	0.00833333	2.0818	1.06921	0.249654	0.513656	0.490093	PGS1/SLC44A5	2
GO:0001667	ameboidal-type cell migration	2/76	241/18986	0.00829876	2.07316	1.06291	0.251137	0.513656	0.490093	FUT8/RET	2
GO:0007599	hemostasis	2/76	241/18986	0.00829876	2.07316	1.06291	0.251137	0.513656	0.490093	HNF4A/STXBP3	2
GO:0050817	coagulation	2/76	241/18986	0.00829876	2.07316	1.06291	0.251137	0.513656	0.490093	HNF4A/STXBP3	2
GO:0032835	glomerulus development	1/76	72/18986	0.0138889	3.46966	1.331	0.251237	0.513656	0.490093	RET	1
GO:0046626	regulation of insulin receptor signaling pathway	1/76	72/18986	0.0138889	3.46966	1.331	0.251237	0.513656	0.490093	OSBPL8	1
GO:0051148	negative regulation of muscle cell differentiation	1/76	72/18986	0.0138889	3.46966	1.331	0.251237	0.513656	0.490093	NFATC1	1
GO:0070085	glycosylation	2/76	242/18986	0.00826446	2.06459	1.05664	0.252621	0.513656	0.490093	FUT8/ST3GAL5	2
GO:0008654	phospholipid biosynthetic process	2/76	243/18986	0.00823045	2.0561	1.0504	0.254105	0.513656	0.490093	PGS1/SLC44A5	2
GO:0009743	response to carbohydrate	2/76	243/18986	0.00823045	2.0561	1.0504	0.254105	0.513656	0.490093	GPR68/HNF4A	2
GO:0034612	response to tumor necrosis factor	2/76	243/18986	0.00823045	2.0561	1.0504	0.254105	0.513656	0.490093	COMMD7/NFATC1	2
GO:0045860	positive regulation of protein kinase activity	2/76	243/18986	0.00823045	2.0561	1.0504	0.254105	0.513656	0.490093	CD4/LCP2	2
GO:0032722	positive regulation of chemokine production	1/76	73/18986	0.0136986	3.42213	1.31446	0.254246	0.513656	0.490093	MCOLN2	1
GO:0045670	regulation of osteoclast differentiation	1/76	73/18986	0.0136986	3.42213	1.31446	0.254246	0.513656	0.490093	GPR68	1
GO:0051101	regulation of DNA binding	1/76	73/18986	0.0136986	3.42213	1.31446	0.254246	0.513656	0.490093	GTF2B	1
GO:1903317	regulation of protein maturation	1/76	73/18986	0.0136986	3.42213	1.31446	0.254246	0.513656	0.490093	SPON1	1
GO:0006487	protein N-linked glycosylation	1/76	74/18986	0.0135135	3.37589	1.29819	0.257243	0.516065	0.492391	FUT8	1
GO:0006635	fatty acid beta-oxidation	1/76	74/18986	0.0135135	3.37589	1.29819	0.257243	0.516065	0.492391	CPT1A	1
GO:0043112	receptor metabolic process	1/76	74/18986	0.0135135	3.37589	1.29819	0.257243	0.516065	0.492391	FUT8	1
GO:1901880	negative regulation of protein depolymerization	1/76	74/18986	0.0135135	3.37589	1.29819	0.257243	0.516065	0.492391	SPTBN1	1
GO:0016485	protein processing	2/76	246/18986	0.00813008	2.03102	1.03185	0.258559	0.516065	0.492391	CASP7/SPON1	2
GO:0002274	myeloid leukocyte activation	2/76	247/18986	0.00809717	2.0228	1.02573	0.260044	0.516065	0.492391	LCP2/STXBP3	2
GO:0002573	myeloid leukocyte differentiation	2/76	247/18986	0.00809717	2.0228	1.02573	0.260044	0.516065	0.492391	CD4/GPR68	2
GO:0000380	alternative mRNA splicing, via spliceosome	1/76	75/18986	0.0133333	3.33088	1.28221	0.260228	0.516065	0.492391	ESRP2	1
GO:0002090	regulation of receptor internalization	1/76	75/18986	0.0133333	3.33088	1.28221	0.260228	0.516065	0.492391	EFNB2	1
GO:0003170	heart valve development	1/76	75/18986	0.0133333	3.33088	1.28221	0.260228	0.516065	0.492391	NFATC1	1
GO:0009247	glycolipid biosynthetic process	1/76	75/18986	0.0133333	3.33088	1.28221	0.260228	0.516065	0.492391	ST3GAL5	1
GO:1903578	regulation of ATP metabolic process	1/76	75/18986	0.0133333	3.33088	1.28221	0.260228	0.516065	0.492391	SLC4A4	1
GO:0022604	regulation of cell morphogenesis	2/76	248/18986	0.00806452	2.01464	1.01963	0.261529	0.517059	0.493339	FAM171A1/FGD3	2
GO:0052548	regulation of endopeptidase activity	2/76	248/18986	0.00806452	2.01464	1.01963	0.261529	0.517059	0.493339	GRAMD4/RET	2
GO:0006081	cellular aldehyde metabolic process	1/76	76/18986	0.0131579	3.28705	1.26649	0.263201	0.517863	0.494106	TKT	1
GO:0045806	negative regulation of endocytosis	1/76	76/18986	0.0131579	3.28705	1.26649	0.263201	0.517863	0.494106	LRSAM1	1
GO:0097120	receptor localization to synapse	1/76	76/18986	0.0131579	3.28705	1.26649	0.263201	0.517863	0.494106	TMEM108	1
GO:0006816	calcium ion transport	3/76	445/18986	0.00674157	1.68415	0.925832	0.263537	0.517863	0.494106	CD4/HOMER3/MCOLN2	3
GO:0043434	response to peptide hormone	3/76	446/18986	0.00672646	1.68038	0.92178	0.26462	0.518294	0.494518	HNF4A/OSBPL8/STXBP3	3
GO:0046470	phosphatidylcholine metabolic process	1/76	77/18986	0.012987	3.24436	1.25104	0.266162	0.518294	0.494518	SLC44A5	1
GO:0070527	platelet aggregation	1/76	77/18986	0.012987	3.24436	1.25104	0.266162	0.518294	0.494518	STXBP3	1
GO:0120192	tight junction assembly	1/76	77/18986	0.012987	3.24436	1.25104	0.266162	0.518294	0.494518	CLDN8	1
GO:1900076	regulation of cellular response to insulin stimulus	1/76	77/18986	0.012987	3.24436	1.25104	0.266162	0.518294	0.494518	OSBPL8	1
GO:1904377	positive regulation of protein localization to cell periphery	1/76	77/18986	0.012987	3.24436	1.25104	0.266162	0.518294	0.494518	SPTBN1	1
GO:0019226	transmission of nerve impulse	1/76	78/18986	0.0128205	3.20277	1.23583	0.269111	0.523249	0.499246	SCN8A	1
GO:0051145	smooth muscle cell differentiation	1/76	79/18986	0.0126582	3.16223	1.22087	0.272049	0.52673	0.502567	NFATC1	1
GO:0000082	G1/S transition of mitotic cell cycle	2/76	256/18986	0.0078125	1.95169	0.971876	0.273411	0.52673	0.502567	BCL7A/FAM107A	2
GO:0014032	neural crest cell development	1/76	80/18986	0.0125	3.1227	1.20615	0.274975	0.52673	0.502567	RET	1
GO:0032272	negative regulation of protein polymerization	1/76	80/18986	0.0125	3.1227	1.20615	0.274975	0.52673	0.502567	SPTBN1	1
GO:0043297	apical junction assembly	1/76	80/18986	0.0125	3.1227	1.20615	0.274975	0.52673	0.502567	CLDN8	1
GO:0043489	RNA stabilization	1/76	80/18986	0.0125	3.1227	1.20615	0.274975	0.52673	0.502567	TAF15	1
GO:0060390	regulation of SMAD protein signal transduction	1/76	80/18986	0.0125	3.1227	1.20615	0.274975	0.52673	0.502567	SPTBN1	1
GO:0090049	regulation of cell migration involved in sprouting angiogenesis	1/76	80/18986	0.0125	3.1227	1.20615	0.274975	0.52673	0.502567	STARD13	1
GO:0140056	organelle localization by membrane tethering	1/76	80/18986	0.0125	3.1227	1.20615	0.274975	0.52673	0.502567	STXBP3	1
GO:1902373	negative regulation of mRNA catabolic process	1/76	80/18986	0.0125	3.1227	1.20615	0.274975	0.52673	0.502567	TAF15	1
GO:0033674	positive regulation of kinase activity	2/76	258/18986	0.00775194	1.93656	0.960206	0.276382	0.52685	0.502681	CD4/LCP2	2
GO:0051924	regulation of calcium ion transport	2/76	258/18986	0.00775194	1.93656	0.960206	0.276382	0.52685	0.502681	CD4/HOMER3	2
GO:0099003	vesicle-mediated transport in synapse	2/76	258/18986	0.00775194	1.93656	0.960206	0.276382	0.52685	0.502681	EFNB2/STXBP3	2
GO:0032088	negative regulation of NF-kappaB transcription factor activity	1/76	81/18986	0.0123457	3.08415	1.19165	0.27789	0.52685	0.502681	COMMD7	1
GO:0043299	leukocyte degranulation	1/76	81/18986	0.0123457	3.08415	1.19165	0.27789	0.52685	0.502681	STXBP3	1
GO:0043537	negative regulation of blood vessel endothelial cell migration	1/76	81/18986	0.0123457	3.08415	1.19165	0.27789	0.52685	0.502681	STARD13	1
GO:0070897	transcription preinitiation complex assembly	1/76	81/18986	0.0123457	3.08415	1.19165	0.27789	0.52685	0.502681	GTF2B	1
GO:0007409	axonogenesis	3/76	459/18986	0.00653595	1.63278	0.870011	0.278746	0.527699	0.503491	ATP8A2/EFNB2/RET	3
GO:0050870	positive regulation of T cell activation	2/76	260/18986	0.00769231	1.92166	0.948639	0.279352	0.528073	0.503848	CD4/EFNB2	2
GO:0010720	positive regulation of cell development	3/76	460/18986	0.00652174	1.62923	0.866096	0.279836	0.528216	0.503984	CD4/GPR68/RET	3
GO:0014823	response to activity	1/76	82/18986	0.0121951	3.04653	1.17738	0.280793	0.529249	0.50497	NFATC1	1
GO:0006289	nucleotide-excision repair	1/76	83/18986	0.0120482	3.00983	1.16332	0.283684	0.530841	0.506489	BCL7A	1
GO:0008088	axo-dendritic transport	1/76	83/18986	0.0120482	3.00983	1.16332	0.283684	0.530841	0.506489	TMEM108	1
GO:0048844	artery morphogenesis	1/76	83/18986	0.0120482	3.00983	1.16332	0.283684	0.530841	0.506489	EFNB2	1
GO:0120193	tight junction organization	1/76	83/18986	0.0120482	3.00983	1.16332	0.283684	0.530841	0.506489	CLDN8	1
GO:0003012	muscle system process	3/76	465/18986	0.00645161	1.61171	0.846661	0.285293	0.530841	0.506489	ATP8A2/NFATC1/SCN8A	3
GO:0007015	actin filament organization	3/76	465/18986	0.00645161	1.61171	0.846661	0.285293	0.530841	0.506489	FAM107A/FAM171A1/SPTBN1	3
GO:0034248	regulation of amide metabolic process	1/76	84/18986	0.0119048	2.974	1.14947	0.286564	0.530841	0.506489	SPON1	1
GO:0035023	regulation of Rho protein signal transduction	1/76	84/18986	0.0119048	2.974	1.14947	0.286564	0.530841	0.506489	STARD13	1
GO:0043242	negative regulation of protein-containing complex disassembly	1/76	84/18986	0.0119048	2.974	1.14947	0.286564	0.530841	0.506489	SPTBN1	1
GO:0051149	positive regulation of muscle cell differentiation	1/76	84/18986	0.0119048	2.974	1.14947	0.286564	0.530841	0.506489	EFNB2	1
GO:0070227	lymphocyte apoptotic process	1/76	84/18986	0.0119048	2.974	1.14947	0.286564	0.530841	0.506489	CASP7	1
GO:2000736	regulation of stem cell differentiation	1/76	84/18986	0.0119048	2.974	1.14947	0.286564	0.530841	0.506489	ESRRB	1
GO:0048041	focal adhesion assembly	1/76	85/18986	0.0117647	2.93901	1.13583	0.289433	0.533861	0.50937	FAM107A	1
GO:0086001	cardiac muscle cell action potential	1/76	85/18986	0.0117647	2.93901	1.13583	0.289433	0.533861	0.50937	SCN8A	1
GO:0086003	cardiac muscle cell contraction	1/76	85/18986	0.0117647	2.93901	1.13583	0.289433	0.533861	0.50937	SCN8A	1
GO:0045088	regulation of innate immune response	3/76	470/18986	0.00638298	1.59457	0.827454	0.29076	0.535004	0.510461	CPT1A/GRAMD4/LYPLAL1	3
GO:1901888	regulation of cell junction assembly	2/76	268/18986	0.00746269	1.8643	0.903373	0.291224	0.535004	0.510461	FAM107A/RAPGEF1	2
GO:0006446	regulation of translational initiation	1/76	86/18986	0.0116279	2.90483	1.12239	0.29229	0.535004	0.510461	EIF1B	1
GO:0048864	stem cell development	1/76	86/18986	0.0116279	2.90483	1.12239	0.29229	0.535004	0.510461	RET	1
GO:1900542	regulation of purine nucleotide metabolic process	1/76	86/18986	0.0116279	2.90483	1.12239	0.29229	0.535004	0.510461	SLC4A4	1
GO:0031329	regulation of cellular catabolic process	3/76	472/18986	0.00635593	1.58781	0.819834	0.292949	0.535004	0.510461	CPT1A/LRSAM1/SLC4A4	3
GO:0043603	amide metabolic process	3/76	472/18986	0.00635593	1.58781	0.819834	0.292949	0.535004	0.510461	CERS5/SPON1/ST3GAL5	3
GO:0006140	regulation of nucleotide metabolic process	1/76	87/18986	0.0114943	2.87145	1.10913	0.295136	0.53597	0.511382	SLC4A4	1
GO:0007422	peripheral nervous system development	1/76	87/18986	0.0114943	2.87145	1.10913	0.295136	0.53597	0.511382	SCN8A	1
GO:0008589	regulation of smoothened signaling pathway	1/76	87/18986	0.0114943	2.87145	1.10913	0.295136	0.53597	0.511382	CIBAR1	1
GO:0045913	positive regulation of carbohydrate metabolic process	1/76	87/18986	0.0114943	2.87145	1.10913	0.295136	0.53597	0.511382	SLC4A4	1
GO:0003407	neural retina development	1/76	88/18986	0.0113636	2.83882	1.09607	0.29797	0.537344	0.512693	ATP8A2	1
GO:0010232	vascular transport	1/76	88/18986	0.0113636	2.83882	1.09607	0.29797	0.537344	0.512693	SLC4A4	1
GO:0032024	positive regulation of insulin secretion	1/76	88/18986	0.0113636	2.83882	1.09607	0.29797	0.537344	0.512693	GPR68	1
GO:0032370	positive regulation of lipid transport	1/76	88/18986	0.0113636	2.83882	1.09607	0.29797	0.537344	0.512693	ATP8A2	1
GO:0150104	transport across blood-brain barrier	1/76	88/18986	0.0113636	2.83882	1.09607	0.29797	0.537344	0.512693	SLC4A4	1
GO:0006094	gluconeogenesis	1/76	89/18986	0.011236	2.80692	1.08319	0.300793	0.5383	0.513606	G6PC2	1
GO:0033627	cell adhesion mediated by integrin	1/76	89/18986	0.011236	2.80692	1.08319	0.300793	0.5383	0.513606	RET	1
GO:0035418	protein localization to synapse	1/76	89/18986	0.011236	2.80692	1.08319	0.300793	0.5383	0.513606	TMEM108	1
GO:1902117	positive regulation of organelle assembly	1/76	89/18986	0.011236	2.80692	1.08319	0.300793	0.5383	0.513606	LRSAM1	1
GO:2000134	negative regulation of G1/S transition of mitotic cell cycle	1/76	89/18986	0.011236	2.80692	1.08319	0.300793	0.5383	0.513606	FAM107A	1
GO:0006898	receptor-mediated endocytosis	2/76	275/18986	0.00727273	1.81684	0.865012	0.301596	0.5383	0.513606	EFNB2/TMEM108	2
GO:0043269	regulation of monoatomic ion transport	3/76	480/18986	0.00625	1.56135	0.789702	0.301718	0.5383	0.513606	CD4/HOMER3/KCNAB2	3
GO:0032868	response to insulin	2/76	276/18986	0.00724638	1.81026	0.859623	0.303075	0.5383	0.513606	OSBPL8/STXBP3	2
GO:0022406	membrane docking	1/76	90/18986	0.0111111	2.77573	1.07048	0.303605	0.5383	0.513606	STXBP3	1
GO:0051453	regulation of intracellular pH	1/76	90/18986	0.0111111	2.77573	1.07048	0.303605	0.5383	0.513606	SLC4A4	1
GO:0061515	myeloid cell development	1/76	90/18986	0.0111111	2.77573	1.07048	0.303605	0.5383	0.513606	GPR68	1
GO:1901379	regulation of potassium ion transmembrane transport	1/76	90/18986	0.0111111	2.77573	1.07048	0.303605	0.5383	0.513606	KCNAB2	1
GO:0050673	epithelial cell proliferation	3/76	482/18986	0.00622407	1.55487	0.782255	0.303913	0.5383	0.513606	BTBD10/EFNB2/ESRP2	3
GO:0002221	pattern recognition receptor signaling pathway	2/76	278/18986	0.00719424	1.79724	0.84891	0.306034	0.53857	0.513864	GRAMD4/LYPLAL1	2
GO:0045995	regulation of embryonic development	1/76	91/18986	0.010989	2.74523	1.05795	0.306406	0.53857	0.513864	HNF4A	1
GO:0051591	response to cAMP	1/76	91/18986	0.010989	2.74523	1.05795	0.306406	0.53857	0.513864	RAPGEF1	1
GO:0051851	modulation by host of symbiont process	1/76	91/18986	0.010989	2.74523	1.05795	0.306406	0.53857	0.513864	EEA1	1
GO:0098742	cell-cell adhesion via plasma-membrane adhesion molecules	2/76	280/18986	0.00714286	1.7844	0.838285	0.30899	0.53857	0.513864	CLDN8/RET	2
GO:0001656	metanephros development	1/76	92/18986	0.0108696	2.71539	1.04559	0.309196	0.53857	0.513864	RET	1
GO:0019319	hexose biosynthetic process	1/76	92/18986	0.0108696	2.71539	1.04559	0.309196	0.53857	0.513864	G6PC2	1
GO:0030901	midbrain development	1/76	92/18986	0.0108696	2.71539	1.04559	0.309196	0.53857	0.513864	CKB	1
GO:0140029	exocytic process	1/76	92/18986	0.0108696	2.71539	1.04559	0.309196	0.53857	0.513864	STXBP3	1
GO:1901879	regulation of protein depolymerization	1/76	92/18986	0.0108696	2.71539	1.04559	0.309196	0.53857	0.513864	SPTBN1	1
GO:1902369	negative regulation of RNA catabolic process	1/76	92/18986	0.0108696	2.71539	1.04559	0.309196	0.53857	0.513864	TAF15	1
GO:0034762	regulation of transmembrane transport	3/76	487/18986	0.00616016	1.53891	0.763783	0.309404	0.53857	0.513864	KCNAB2/OSBPL8/STXBP3	3
GO:0010721	negative regulation of cell development	2/76	281/18986	0.00711744	1.77805	0.833004	0.310467	0.53857	0.513864	GPR68/RNF10	2
GO:0014033	neural crest cell differentiation	1/76	93/18986	0.0107527	2.68619	1.03339	0.311975	0.53857	0.513864	RET	1
GO:0030071	regulation of mitotic metaphase/anaphase transition	1/76	93/18986	0.0107527	2.68619	1.03339	0.311975	0.53857	0.513864	BCL7A	1
GO:0043543	protein acylation	1/76	93/18986	0.0107527	2.68619	1.03339	0.311975	0.53857	0.513864	GTF2B	1
GO:0006091	generation of precursor metabolites and energy	3/76	490/18986	0.00612245	1.52948	0.752798	0.3127	0.53857	0.513864	SLC25A12/SLC4A4/TKT	3
GO:0016049	cell growth	3/76	490/18986	0.00612245	1.52948	0.752798	0.3127	0.53857	0.513864	FAM107A/HNF4A/TMEM108	3
GO:0007264	small GTPase-mediated signal transduction	3/76	491/18986	0.00610998	1.52637	0.749153	0.3138	0.53857	0.513864	FGD3/RAPGEF1/STARD13	3
GO:0000281	mitotic cytokinesis	1/76	94/18986	0.0106383	2.65761	1.02135	0.314743	0.53857	0.513864	SPTBN1	1
GO:0030641	regulation of cellular pH	1/76	94/18986	0.0106383	2.65761	1.02135	0.314743	0.53857	0.513864	SLC4A4	1
GO:0045104	intermediate filament cytoskeleton organization	1/76	94/18986	0.0106383	2.65761	1.02135	0.314743	0.53857	0.513864	ATP8A2	1
GO:0140115	export across plasma membrane	1/76	94/18986	0.0106383	2.65761	1.02135	0.314743	0.53857	0.513864	SLC4A4	1
GO:2000278	regulation of DNA biosynthetic process	1/76	94/18986	0.0106383	2.65761	1.02135	0.314743	0.53857	0.513864	NFATC1	1
GO:2000781	positive regulation of double-strand break repair	1/76	94/18986	0.0106383	2.65761	1.02135	0.314743	0.53857	0.513864	BCL7A	1
GO:1903039	positive regulation of leukocyte cell-cell adhesion	2/76	284/18986	0.00704225	1.75927	0.817289	0.314895	0.53857	0.513864	CD4/EFNB2	2
GO:0016239	positive regulation of macroautophagy	1/76	95/18986	0.0105263	2.62964	1.00947	0.317499	0.539865	0.515099	LRSAM1	1
GO:0021766	hippocampus development	1/76	95/18986	0.0105263	2.62964	1.00947	0.317499	0.539865	0.515099	TMEM108	1
GO:0045103	intermediate filament-based process	1/76	95/18986	0.0105263	2.62964	1.00947	0.317499	0.539865	0.515099	ATP8A2	1
GO:0045185	maintenance of protein location	1/76	95/18986	0.0105263	2.62964	1.00947	0.317499	0.539865	0.515099	CD4	1
GO:0043542	endothelial cell migration	2/76	287/18986	0.00696864	1.74088	0.801759	0.319317	0.539865	0.515099	EFNB2/STARD13	2
GO:0044843	cell cycle G1/S phase transition	2/76	287/18986	0.00696864	1.74088	0.801759	0.319317	0.539865	0.515099	BCL7A/FAM107A	2
GO:0006096	glycolytic process	1/76	96/18986	0.0104167	2.60225	0.997736	0.320245	0.539865	0.515099	SLC4A4	1
GO:0007044	cell-substrate junction assembly	1/76	96/18986	0.0104167	2.60225	0.997736	0.320245	0.539865	0.515099	FAM107A	1
GO:0046364	monosaccharide biosynthetic process	1/76	96/18986	0.0104167	2.60225	0.997736	0.320245	0.539865	0.515099	G6PC2	1
GO:0097194	execution phase of apoptosis	1/76	96/18986	0.0104167	2.60225	0.997736	0.320245	0.539865	0.515099	CASP7	1
GO:1902099	regulation of metaphase/anaphase transition of cell cycle	1/76	96/18986	0.0104167	2.60225	0.997736	0.320245	0.539865	0.515099	BCL7A	1
GO:0007091	metaphase/anaphase transition of mitotic cell cycle	1/76	97/18986	0.0103093	2.57542	0.986153	0.32298	0.541651	0.516803	BCL7A	1
GO:0033555	multicellular organismal response to stress	1/76	97/18986	0.0103093	2.57542	0.986153	0.32298	0.541651	0.516803	RET	1
GO:0051153	regulation of striated muscle cell differentiation	1/76	97/18986	0.0103093	2.57542	0.986153	0.32298	0.541651	0.516803	EFNB2	1
GO:0060395	SMAD protein signal transduction	1/76	97/18986	0.0103093	2.57542	0.986153	0.32298	0.541651	0.516803	SPTBN1	1
GO:0002275	myeloid cell activation involved in immune response	1/76	98/18986	0.0102041	2.54914	0.974714	0.325704	0.5427	0.517804	STXBP3	1
GO:0042982	amyloid precursor protein metabolic process	1/76	98/18986	0.0102041	2.54914	0.974714	0.325704	0.5427	0.517804	SPON1	1
GO:0046032	ADP catabolic process	1/76	98/18986	0.0102041	2.54914	0.974714	0.325704	0.5427	0.517804	SLC4A4	1
GO:0071346	cellular response to type II interferon	1/76	98/18986	0.0102041	2.54914	0.974714	0.325704	0.5427	0.517804	STXBP3	1
GO:1902807	negative regulation of cell cycle G1/S phase transition	1/76	98/18986	0.0102041	2.54914	0.974714	0.325704	0.5427	0.517804	FAM107A	1
GO:0051258	protein polymerization	2/76	293/18986	0.00682594	1.70523	0.77124	0.328142	0.545113	0.520106	FAM107A/SPTBN1	2
GO:0007032	endosome organization	1/76	99/18986	0.010101	2.52339	0.963416	0.328417	0.545113	0.520106	EEA1	1
GO:0045638	negative regulation of myeloid cell differentiation	1/76	99/18986	0.010101	2.52339	0.963416	0.328417	0.545113	0.520106	GPR68	1
GO:0016197	endosomal transport	2/76	294/18986	0.00680272	1.69943	0.766222	0.329611	0.545398	0.520378	EEA1/SNX8	2
GO:0051054	positive regulation of DNA metabolic process	2/76	295/18986	0.00677966	1.69367	0.761223	0.331078	0.545398	0.520378	BCL7A/NFATC1	2
GO:0001657	ureteric bud development	1/76	100/18986	0.01	2.49816	0.952256	0.331119	0.545398	0.520378	RET	1
GO:0010596	negative regulation of endothelial cell migration	1/76	100/18986	0.01	2.49816	0.952256	0.331119	0.545398	0.520378	STARD13	1
GO:0019364	pyridine nucleotide catabolic process	1/76	100/18986	0.01	2.49816	0.952256	0.331119	0.545398	0.520378	SLC4A4	1
GO:0044784	metaphase/anaphase transition of cell cycle	1/76	100/18986	0.01	2.49816	0.952256	0.331119	0.545398	0.520378	BCL7A	1
GO:0009137	purine nucleoside diphosphate catabolic process	1/76	101/18986	0.00990099	2.47342	0.941231	0.333811	0.545986	0.520939	SLC4A4	1
GO:0009181	purine ribonucleoside diphosphate catabolic process	1/76	101/18986	0.00990099	2.47342	0.941231	0.333811	0.545986	0.520939	SLC4A4	1
GO:0034109	homotypic cell-cell adhesion	1/76	101/18986	0.00990099	2.47342	0.941231	0.333811	0.545986	0.520939	STXBP3	1
GO:0072163	mesonephric epithelium development	1/76	101/18986	0.00990099	2.47342	0.941231	0.333811	0.545986	0.520939	RET	1
GO:0072164	mesonephric tubule development	1/76	101/18986	0.00990099	2.47342	0.941231	0.333811	0.545986	0.520939	RET	1
GO:0002758	innate immune response-activating signaling pathway	2/76	297/18986	0.00673401	1.68226	0.751281	0.33401	0.545986	0.520939	GRAMD4/LYPLAL1	2
GO:0000041	transition metal ion transport	1/76	102/18986	0.00980392	2.44917	0.930337	0.336492	0.546588	0.521514	MCOLN2	1
GO:0016079	synaptic vesicle exocytosis	1/76	102/18986	0.00980392	2.44917	0.930337	0.336492	0.546588	0.521514	STXBP3	1
GO:0035282	segmentation	1/76	102/18986	0.00980392	2.44917	0.930337	0.336492	0.546588	0.521514	MTF2	1
GO:0042157	lipoprotein metabolic process	1/76	102/18986	0.00980392	2.44917	0.930337	0.336492	0.546588	0.521514	LYPLAL1	1
GO:0048534	hematopoietic or lymphoid organ development	1/76	102/18986	0.00980392	2.44917	0.930337	0.336492	0.546588	0.521514	RET	1
GO:0051056	regulation of small GTPase mediated signal transduction	2/76	300/18986	0.00666667	1.66544	0.736507	0.338401	0.546804	0.52172	FGD3/STARD13	2
GO:0042147	retrograde transport, endosome to Golgi	1/76	103/18986	0.00970874	2.4254	0.91957	0.339162	0.546804	0.52172	SNX8	1
GO:0072526	pyridine-containing compound catabolic process	1/76	103/18986	0.00970874	2.4254	0.91957	0.339162	0.546804	0.52172	SLC4A4	1
GO:0150115	cell-substrate junction organization	1/76	103/18986	0.00970874	2.4254	0.91957	0.339162	0.546804	0.52172	FAM107A	1
GO:1903312	negative regulation of mRNA metabolic process	1/76	103/18986	0.00970874	2.4254	0.91957	0.339162	0.546804	0.52172	TAF15	1
GO:1990830	cellular response to leukemia inhibitory factor	1/76	103/18986	0.00970874	2.4254	0.91957	0.339162	0.546804	0.52172	MTF2	1
GO:0009191	ribonucleoside diphosphate catabolic process	1/76	104/18986	0.00961538	2.40207	0.90893	0.341822	0.549721	0.524503	SLC4A4	1
GO:0046031	ADP metabolic process	1/76	104/18986	0.00961538	2.40207	0.90893	0.341822	0.549721	0.524503	SLC4A4	1
GO:0051347	positive regulation of transferase activity	2/76	304/18986	0.00657895	1.64352	0.717062	0.344244	0.549878	0.524653	CD4/LCP2	2
GO:0001823	mesonephros development	1/76	105/18986	0.00952381	2.3792	0.898411	0.344471	0.549878	0.524653	RET	1
GO:0032602	chemokine production	1/76	105/18986	0.00952381	2.3792	0.898411	0.344471	0.549878	0.524653	MCOLN2	1
GO:0032642	regulation of chemokine production	1/76	105/18986	0.00952381	2.3792	0.898411	0.344471	0.549878	0.524653	MCOLN2	1
GO:1905477	positive regulation of protein localization to membrane	1/76	105/18986	0.00952381	2.3792	0.898411	0.344471	0.549878	0.524653	SPTBN1	1
GO:1990823	response to leukemia inhibitory factor	1/76	105/18986	0.00952381	2.3792	0.898411	0.344471	0.549878	0.524653	MTF2	1
GO:0006885	regulation of pH	1/76	106/18986	0.00943396	2.35675	0.888012	0.34711	0.550237	0.524995	SLC4A4	1
GO:0009062	fatty acid catabolic process	1/76	106/18986	0.00943396	2.35675	0.888012	0.34711	0.550237	0.524995	CPT1A	1
GO:0042632	cholesterol homeostasis	1/76	106/18986	0.00943396	2.35675	0.888012	0.34711	0.550237	0.524995	HNF4A	1
GO:0071560	cellular response to transforming growth factor beta stimulus	2/76	306/18986	0.00653595	1.63278	0.707446	0.347159	0.550237	0.524995	FUT8/NFATC1	2
GO:0030100	regulation of endocytosis	2/76	307/18986	0.00651466	1.62746	0.702664	0.348616	0.550237	0.524995	EFNB2/LRSAM1	2
GO:0019395	fatty acid oxidation	1/76	107/18986	0.00934579	2.33473	0.87773	0.349738	0.550237	0.524995	CPT1A	1
GO:0032526	response to retinoic acid	1/76	107/18986	0.00934579	2.33473	0.87773	0.349738	0.550237	0.524995	RET	1
GO:0043266	regulation of potassium ion transport	1/76	107/18986	0.00934579	2.33473	0.87773	0.349738	0.550237	0.524995	KCNAB2	1
GO:0050829	defense response to Gram-negative bacterium	1/76	107/18986	0.00934579	2.33473	0.87773	0.349738	0.550237	0.524995	CD4	1
GO:0051099	positive regulation of binding	1/76	107/18986	0.00934579	2.33473	0.87773	0.349738	0.550237	0.524995	GTF2B	1
GO:0055092	sterol homeostasis	1/76	107/18986	0.00934579	2.33473	0.87773	0.349738	0.550237	0.524995	HNF4A	1
GO:0048193	Golgi vesicle transport	2/76	308/18986	0.00649351	1.62218	0.697899	0.350071	0.550237	0.524995	SNX8/SPTBN1	2
GO:0006641	triglyceride metabolic process	1/76	108/18986	0.00925926	2.31311	0.867563	0.352356	0.550237	0.524995	CPT1A	1
GO:0009134	nucleoside diphosphate catabolic process	1/76	108/18986	0.00925926	2.31311	0.867563	0.352356	0.550237	0.524995	SLC4A4	1
GO:0019217	regulation of fatty acid metabolic process	1/76	108/18986	0.00925926	2.31311	0.867563	0.352356	0.550237	0.524995	CPT1A	1
GO:0033045	regulation of sister chromatid segregation	1/76	108/18986	0.00925926	2.31311	0.867563	0.352356	0.550237	0.524995	BCL7A	1
GO:0042472	inner ear morphogenesis	1/76	108/18986	0.00925926	2.31311	0.867563	0.352356	0.550237	0.524995	ATP8A2	1
GO:1990266	neutrophil migration	1/76	108/18986	0.00925926	2.31311	0.867563	0.352356	0.550237	0.524995	MCOLN2	1
GO:0001676	long-chain fatty acid metabolic process	1/76	109/18986	0.00917431	2.29189	0.857508	0.354963	0.552973	0.527605	CPT1A	1
GO:0060079	excitatory postsynaptic potential	1/76	109/18986	0.00917431	2.29189	0.857508	0.354963	0.552973	0.527605	TMEM108	1
GO:0071559	response to transforming growth factor beta	2/76	313/18986	0.00638978	1.59627	0.67433	0.357331	0.553683	0.528283	FUT8/NFATC1	2
GO:0006664	glycolipid metabolic process	1/76	110/18986	0.00909091	2.27105	0.847562	0.35756	0.553683	0.528283	ST3GAL5	1
GO:0048709	oligodendrocyte differentiation	1/76	110/18986	0.00909091	2.27105	0.847562	0.35756	0.553683	0.528283	CERS5	1
GO:0060291	long-term synaptic potentiation	1/76	110/18986	0.00909091	2.27105	0.847562	0.35756	0.553683	0.528283	FAM107A	1
GO:0072676	lymphocyte migration	1/76	110/18986	0.00909091	2.27105	0.847562	0.35756	0.553683	0.528283	RET	1
GO:0051146	striated muscle cell differentiation	2/76	314/18986	0.00636943	1.59118	0.669666	0.358779	0.554906	0.52945	CASP7/EFNB2	2
GO:0006892	post-Golgi vesicle-mediated transport	1/76	111/18986	0.00900901	2.25059	0.837723	0.360147	0.554979	0.529519	SPTBN1	1
GO:0007229	integrin-mediated signaling pathway	1/76	111/18986	0.00900901	2.25059	0.837723	0.360147	0.554979	0.529519	FUT8	1
GO:1903509	liposaccharide metabolic process	1/76	111/18986	0.00900901	2.25059	0.837723	0.360147	0.554979	0.529519	ST3GAL5	1
GO:0014013	regulation of gliogenesis	1/76	112/18986	0.00892857	2.2305	0.827989	0.362723	0.554979	0.529519	RNF10	1
GO:0030038	contractile actin filament bundle assembly	1/76	112/18986	0.00892857	2.2305	0.827989	0.362723	0.554979	0.529519	FAM171A1	1
GO:0030316	osteoclast differentiation	1/76	112/18986	0.00892857	2.2305	0.827989	0.362723	0.554979	0.529519	GPR68	1
GO:0031398	positive regulation of protein ubiquitination	1/76	112/18986	0.00892857	2.2305	0.827989	0.362723	0.554979	0.529519	FAM107A	1
GO:0043149	stress fiber assembly	1/76	112/18986	0.00892857	2.2305	0.827989	0.362723	0.554979	0.529519	FAM171A1	1
GO:0002218	activation of innate immune response	2/76	317/18986	0.00630915	1.57612	0.655771	0.363118	0.554979	0.529519	GRAMD4/LYPLAL1	2
GO:0042254	ribosome biogenesis	2/76	317/18986	0.00630915	1.57612	0.655771	0.363118	0.554979	0.529519	C1D/MTG2	2
GO:1905954	positive regulation of lipid localization	1/76	113/18986	0.00884956	2.21076	0.818357	0.365289	0.557638	0.532056	ATP8A2	1
GO:0034440	lipid oxidation	1/76	114/18986	0.00877193	2.19137	0.808826	0.367845	0.559557	0.533888	CPT1A	1
GO:0042752	regulation of circadian rhythm	1/76	114/18986	0.00877193	2.19137	0.808826	0.367845	0.559557	0.533888	HNF4A	1
GO:0090277	positive regulation of peptide hormone secretion	1/76	114/18986	0.00877193	2.19137	0.808826	0.367845	0.559557	0.533888	GPR68	1
GO:0071375	cellular response to peptide hormone stimulus	2/76	321/18986	0.00623053	1.55648	0.637468	0.368887	0.560135	0.534439	HNF4A/OSBPL8	2
GO:0001822	kidney development	2/76	322/18986	0.00621118	1.55165	0.632931	0.370327	0.560135	0.534439	EFNB2/RET	2
GO:0009101	glycoprotein biosynthetic process	2/76	322/18986	0.00621118	1.55165	0.632931	0.370327	0.560135	0.534439	FUT8/ST3GAL5	2
GO:0001838	embryonic epithelial tube formation	1/76	115/18986	0.00869565	2.17231	0.799394	0.370391	0.560135	0.534439	RET	1
GO:0070252	actin-mediated cell contraction	1/76	115/18986	0.00869565	2.17231	0.799394	0.370391	0.560135	0.534439	SCN8A	1
GO:0002444	myeloid leukocyte mediated immunity	1/76	116/18986	0.00862069	2.15358	0.790058	0.372927	0.560691	0.534969	STXBP3	1
GO:0002793	positive regulation of peptide secretion	1/76	116/18986	0.00862069	2.15358	0.790058	0.372927	0.560691	0.534969	GPR68	1
GO:0009135	purine nucleoside diphosphate metabolic process	1/76	116/18986	0.00862069	2.15358	0.790058	0.372927	0.560691	0.534969	SLC4A4	1
GO:0009179	purine ribonucleoside diphosphate metabolic process	1/76	116/18986	0.00862069	2.15358	0.790058	0.372927	0.560691	0.534969	SLC4A4	1
GO:0060840	artery development	1/76	116/18986	0.00862069	2.15358	0.790058	0.372927	0.560691	0.534969	EFNB2	1
GO:1902106	negative regulation of leukocyte differentiation	1/76	117/18986	0.00854701	2.13518	0.780816	0.375452	0.563178	0.537343	GPR68	1
GO:1903076	regulation of protein localization to plasma membrane	1/76	117/18986	0.00854701	2.13518	0.780816	0.375452	0.563178	0.537343	SPTBN1	1
GO:0009416	response to light stimulus	2/76	326/18986	0.00613497	1.53261	0.614937	0.376071	0.563453	0.537605	ATP8A2/CASP7	2
GO:0050731	positive regulation of peptidyl-tyrosine phosphorylation	1/76	118/18986	0.00847458	2.11708	0.771667	0.377968	0.565639	0.539691	CD4	1
GO:0050890	cognition	2/76	329/18986	0.00607903	1.51864	0.601599	0.380366	0.568074	0.542014	FAM107A/KCNK10	2
GO:0033209	tumor necrosis factor-mediated signaling pathway	1/76	119/18986	0.00840336	2.09929	0.762608	0.380473	0.568074	0.542014	COMMD7	1
GO:0000045	autophagosome assembly	1/76	120/18986	0.00833333	2.0818	0.753639	0.382969	0.568517	0.542437	LRSAM1	1
GO:0007006	mitochondrial membrane organization	1/76	120/18986	0.00833333	2.0818	0.753639	0.382969	0.568517	0.542437	CIBAR1	1
GO:0015695	organic cation transport	1/76	120/18986	0.00833333	2.0818	0.753639	0.382969	0.568517	0.542437	SLC44A5	1
GO:0015908	fatty acid transport	1/76	120/18986	0.00833333	2.0818	0.753639	0.382969	0.568517	0.542437	CPT1A	1
GO:1902414	protein localization to cell junction	1/76	120/18986	0.00833333	2.0818	0.753639	0.382969	0.568517	0.542437	TMEM108	1
GO:0072001	renal system development	2/76	332/18986	0.0060241	1.50491	0.588393	0.384649	0.569592	0.543462	EFNB2/RET	2
GO:0007265	Ras protein signal transduction	1/76	121/18986	0.00826446	2.06459	0.744757	0.385454	0.569592	0.543462	RAPGEF1	1
GO:0009308	amine metabolic process	1/76	121/18986	0.00826446	2.06459	0.744757	0.385454	0.569592	0.543462	HNF4A	1
GO:0034341	response to type II interferon	1/76	121/18986	0.00826446	2.06459	0.744757	0.385454	0.569592	0.543462	STXBP3	1
GO:0030518	nuclear receptor-mediated steroid hormone signaling pathway	1/76	122/18986	0.00819672	2.04767	0.73596	0.38793	0.570641	0.544464	ESRRB	1
GO:0043500	muscle adaptation	1/76	122/18986	0.00819672	2.04767	0.73596	0.38793	0.570641	0.544464	NFATC1	1
GO:0051261	protein depolymerization	1/76	122/18986	0.00819672	2.04767	0.73596	0.38793	0.570641	0.544464	SPTBN1	1
GO:0071887	leukocyte apoptotic process	1/76	122/18986	0.00819672	2.04767	0.73596	0.38793	0.570641	0.544464	CASP7	1
GO:0022409	positive regulation of cell-cell adhesion	2/76	336/18986	0.00595238	1.487	0.570985	0.39034	0.572316	0.546061	CD4/EFNB2	2
GO:0051251	positive regulation of lymphocyte activation	2/76	336/18986	0.00595238	1.487	0.570985	0.39034	0.572316	0.546061	CD4/EFNB2	2
GO:0061640	cytoskeleton-dependent cytokinesis	1/76	123/18986	0.00813008	2.03102	0.727247	0.390396	0.572316	0.546061	SPTBN1	1
GO:1902105	regulation of leukocyte differentiation	2/76	337/18986	0.00593472	1.48259	0.566668	0.391759	0.57292	0.546637	CD4/GPR68	2
GO:1903707	negative regulation of hemopoiesis	1/76	124/18986	0.00806452	2.01464	0.718616	0.392852	0.57292	0.546637	GPR68	1
GO:0030198	extracellular matrix organization	2/76	339/18986	0.00589971	1.47384	0.558075	0.394594	0.57292	0.546637	EGFLAM/ST7	2
GO:0001952	regulation of cell-matrix adhesion	1/76	125/18986	0.008	1.99853	0.710066	0.395299	0.57292	0.546637	FAM107A	1
GO:0022904	respiratory electron transport chain	1/76	125/18986	0.008	1.99853	0.710066	0.395299	0.57292	0.546637	SLC25A12	1
GO:0045446	endothelial cell differentiation	1/76	125/18986	0.008	1.99853	0.710066	0.395299	0.57292	0.546637	RAPGEF1	1
GO:1903305	regulation of regulated secretory pathway	1/76	125/18986	0.008	1.99853	0.710066	0.395299	0.57292	0.546637	STXBP3	1
GO:0043062	extracellular structure organization	2/76	340/18986	0.00588235	1.4695	0.5538	0.396009	0.57292	0.546637	EGFLAM/ST7	2
GO:0048545	response to steroid hormone	2/76	340/18986	0.00588235	1.4695	0.5538	0.396009	0.57292	0.546637	ESRRB/FAM107A	2
GO:0045229	external encapsulating structure organization	2/76	341/18986	0.0058651	1.4652	0.549538	0.397422	0.57292	0.546637	EGFLAM/ST7	2
GO:0006090	pyruvate metabolic process	1/76	126/18986	0.00793651	1.98266	0.701595	0.397735	0.57292	0.546637	SLC4A4	1
GO:0009185	ribonucleoside diphosphate metabolic process	1/76	126/18986	0.00793651	1.98266	0.701595	0.397735	0.57292	0.546637	SLC4A4	1
GO:0010811	positive regulation of cell-substrate adhesion	1/76	126/18986	0.00793651	1.98266	0.701595	0.397735	0.57292	0.546637	EGFLAM	1
GO:0021761	limbic system development	1/76	126/18986	0.00793651	1.98266	0.701595	0.397735	0.57292	0.546637	TMEM108	1
GO:0042742	defense response to bacterium	2/76	342/18986	0.00584795	1.46091	0.545289	0.398834	0.57292	0.546637	CASP7/CD4	2
GO:0006413	translational initiation	1/76	127/18986	0.00787402	1.96705	0.693201	0.400162	0.57292	0.546637	EIF1B	1
GO:0006805	xenobiotic metabolic process	1/76	127/18986	0.00787402	1.96705	0.693201	0.400162	0.57292	0.546637	HNF4A	1
GO:0022612	gland morphogenesis	1/76	127/18986	0.00787402	1.96705	0.693201	0.400162	0.57292	0.546637	ESRP2	1
GO:1905037	autophagosome organization	1/76	127/18986	0.00787402	1.96705	0.693201	0.400162	0.57292	0.546637	LRSAM1	1
GO:0019216	regulation of lipid metabolic process	2/76	344/18986	0.00581395	1.45242	0.536832	0.401654	0.57292	0.546637	CPT1A/HNF4A	2
GO:0006906	vesicle fusion	1/76	128/18986	0.0078125	1.95169	0.684884	0.40258	0.57292	0.546637	EEA1	1
GO:0048259	regulation of receptor-mediated endocytosis	1/76	128/18986	0.0078125	1.95169	0.684884	0.40258	0.57292	0.546637	EFNB2	1
GO:0072175	epithelial tube formation	1/76	128/18986	0.0078125	1.95169	0.684884	0.40258	0.57292	0.546637	RET	1
GO:0098659	inorganic cation import across plasma membrane	1/76	128/18986	0.0078125	1.95169	0.684884	0.40258	0.57292	0.546637	SLC12A4	1
GO:0099587	inorganic ion import across plasma membrane	1/76	128/18986	0.0078125	1.95169	0.684884	0.40258	0.57292	0.546637	SLC12A4	1
GO:0052547	regulation of peptidase activity	2/76	346/18986	0.00578035	1.44402	0.528428	0.404468	0.57292	0.546637	GRAMD4/RET	2
GO:0007613	memory	1/76	129/18986	0.00775194	1.93656	0.676642	0.404987	0.57292	0.546637	KCNK10	1
GO:0009154	purine ribonucleotide catabolic process	1/76	129/18986	0.00775194	1.93656	0.676642	0.404987	0.57292	0.546637	SLC4A4	1
GO:0042471	ear morphogenesis	1/76	129/18986	0.00775194	1.93656	0.676642	0.404987	0.57292	0.546637	ATP8A2	1
GO:0043244	regulation of protein-containing complex disassembly	1/76	129/18986	0.00775194	1.93656	0.676642	0.404987	0.57292	0.546637	SPTBN1	1
GO:0045471	response to ethanol	1/76	129/18986	0.00775194	1.93656	0.676642	0.404987	0.57292	0.546637	CPT1A	1
GO:0051702	biological process involved in interaction with symbiont	1/76	129/18986	0.00775194	1.93656	0.676642	0.404987	0.57292	0.546637	EEA1	1
GO:0009150	purine ribonucleotide metabolic process	2/76	348/18986	0.00574713	1.43572	0.520076	0.407275	0.574427	0.548075	GUCY1B1/SLC4A4	2
GO:0008286	insulin receptor signaling pathway	1/76	130/18986	0.00769231	1.92166	0.668473	0.407385	0.574427	0.548075	OSBPL8	1
GO:0090174	organelle membrane fusion	1/76	130/18986	0.00769231	1.92166	0.668473	0.407385	0.574427	0.548075	EEA1	1
GO:0055007	cardiac muscle cell differentiation	1/76	131/18986	0.00763359	1.90699	0.660376	0.409774	0.576537	0.550089	EFNB2	1
GO:0072329	monocarboxylic acid catabolic process	1/76	131/18986	0.00763359	1.90699	0.660376	0.409774	0.576537	0.550089	CPT1A	1
GO:0010977	negative regulation of neuron projection development	1/76	132/18986	0.00757576	1.89254	0.652351	0.412153	0.578625	0.552081	EFNB2	1
GO:0045834	positive regulation of lipid metabolic process	1/76	132/18986	0.00757576	1.89254	0.652351	0.412153	0.578625	0.552081	CPT1A	1
GO:0032956	regulation of actin cytoskeleton organization	2/76	352/18986	0.00568182	1.41941	0.503525	0.412872	0.579006	0.552444	FAM107A/SPTBN1	2
GO:0002824	positive regulation of adaptive immune response based on somatic recombination of immune receptors built from immunoglobulin superfamily domains	1/76	133/18986	0.0075188	1.87831	0.644395	0.414523	0.579753	0.553157	CD4	1
GO:0009132	nucleoside diphosphate metabolic process	1/76	133/18986	0.0075188	1.87831	0.644395	0.414523	0.579753	0.553157	SLC4A4	1
GO:0051225	spindle assembly	1/76	134/18986	0.00746269	1.8643	0.636507	0.416883	0.579753	0.553157	GTF2B	1
GO:0051384	response to glucocorticoid	1/76	134/18986	0.00746269	1.8643	0.636507	0.416883	0.579753	0.553157	FAM107A	1
GO:0042063	gliogenesis	2/76	355/18986	0.0056338	1.40741	0.491244	0.417053	0.579753	0.553157	CERS5/RNF10	2
GO:0009261	ribonucleotide catabolic process	1/76	135/18986	0.00740741	1.85049	0.628686	0.419233	0.579753	0.553157	SLC4A4	1
GO:0022900	electron transport chain	1/76	135/18986	0.00740741	1.85049	0.628686	0.419233	0.579753	0.553157	SLC25A12	1
GO:0030833	regulation of actin filament polymerization	1/76	135/18986	0.00740741	1.85049	0.628686	0.419233	0.579753	0.553157	SPTBN1	1
GO:0046683	response to organophosphorus	1/76	135/18986	0.00740741	1.85049	0.628686	0.419233	0.579753	0.553157	RAPGEF1	1
GO:0051028	mRNA transport	1/76	135/18986	0.00740741	1.85049	0.628686	0.419233	0.579753	0.553157	CETN3	1
GO:0051983	regulation of chromosome segregation	1/76	135/18986	0.00740741	1.85049	0.628686	0.419233	0.579753	0.553157	BCL7A	1
GO:0097237	cellular response to toxic substance	1/76	135/18986	0.00740741	1.85049	0.628686	0.419233	0.579753	0.553157	ABTB2	1
GO:1903322	positive regulation of protein modification by small protein conjugation or removal	1/76	135/18986	0.00740741	1.85049	0.628686	0.419233	0.579753	0.553157	FAM107A	1
GO:0006936	muscle contraction	2/76	358/18986	0.00558659	1.39562	0.479073	0.421219	0.57989	0.553288	ATP8A2/SCN8A	2
GO:0070482	response to oxygen levels	2/76	358/18986	0.00558659	1.39562	0.479073	0.421219	0.57989	0.553288	CPT1A/GUCY1B1	2
GO:0021782	glial cell development	1/76	136/18986	0.00735294	1.83688	0.620932	0.421575	0.57989	0.553288	CERS5	1
GO:0048593	camera-type eye morphogenesis	1/76	136/18986	0.00735294	1.83688	0.620932	0.421575	0.57989	0.553288	ATP8A2	1
GO:1901875	positive regulation of post-translational protein modification	1/76	136/18986	0.00735294	1.83688	0.620932	0.421575	0.57989	0.553288	FAM107A	1
GO:0048565	digestive tract development	1/76	137/18986	0.00729927	1.82347	0.613242	0.423907	0.581443	0.554769	RET	1
GO:0051592	response to calcium ion	1/76	137/18986	0.00729927	1.82347	0.613242	0.423907	0.581443	0.554769	SLC25A12	1
GO:0031589	cell-substrate adhesion	2/76	361/18986	0.00554017	1.38402	0.467011	0.425371	0.581443	0.554769	EGFLAM/FAM107A	2
GO:0006195	purine nucleotide catabolic process	1/76	138/18986	0.00724638	1.81026	0.605616	0.42623	0.581443	0.554769	SLC4A4	1
GO:0043401	steroid hormone receptor signaling pathway	1/76	138/18986	0.00724638	1.81026	0.605616	0.42623	0.581443	0.554769	ESRRB	1
GO:0045739	positive regulation of DNA repair	1/76	138/18986	0.00724638	1.81026	0.605616	0.42623	0.581443	0.554769	BCL7A	1
GO:0050768	negative regulation of neurogenesis	1/76	138/18986	0.00724638	1.81026	0.605616	0.42623	0.581443	0.554769	RNF10	1
GO:0043010	camera-type eye development	2/76	362/18986	0.00552486	1.3802	0.463014	0.426751	0.581443	0.554769	ATP8A2/RET	2
GO:1990778	protein localization to cell periphery	2/76	362/18986	0.00552486	1.3802	0.463014	0.426751	0.581443	0.554769	SPTBN1/TMEM108	2
GO:0002821	positive regulation of adaptive immune response	1/76	139/18986	0.00719424	1.79724	0.598053	0.428543	0.582657	0.555928	CD4	1
GO:0007266	Rho protein signal transduction	1/76	139/18986	0.00719424	1.79724	0.598053	0.428543	0.582657	0.555928	STARD13	1
GO:0030048	actin filament-based movement	1/76	140/18986	0.00714286	1.7844	0.590551	0.430848	0.584561	0.557744	SCN8A	1
GO:0043547	positive regulation of GTPase activity	1/76	140/18986	0.00714286	1.7844	0.590551	0.430848	0.584561	0.557744	RAPGEF1	1
GO:0030168	platelet activation	1/76	141/18986	0.0070922	1.77174	0.58311	0.433143	0.586444	0.559541	STXBP3	1
GO:0031623	receptor internalization	1/76	141/18986	0.0070922	1.77174	0.58311	0.433143	0.586444	0.559541	EFNB2	1
GO:0009259	ribonucleotide metabolic process	2/76	368/18986	0.00543478	1.35769	0.439275	0.434999	0.58708	0.560148	GUCY1B1/SLC4A4	2
GO:1901990	regulation of mitotic cell cycle phase transition	2/76	368/18986	0.00543478	1.35769	0.439275	0.434999	0.58708	0.560148	BCL7A/FAM107A	2
GO:0016482	cytosolic transport	1/76	142/18986	0.00704225	1.75927	0.575729	0.435429	0.58708	0.560148	SNX8	1
GO:0035148	tube formation	1/76	142/18986	0.00704225	1.75927	0.575729	0.435429	0.58708	0.560148	RET	1
GO:0007098	centrosome cycle	1/76	143/18986	0.00699301	1.74696	0.568406	0.437706	0.588922	0.561905	CETN3	1
GO:0016331	morphogenesis of embryonic epithelium	1/76	143/18986	0.00699301	1.74696	0.568406	0.437706	0.588922	0.561905	RET	1
GO:0002696	positive regulation of leukocyte activation	2/76	371/18986	0.00539084	1.34672	0.427558	0.439099	0.590182	0.563108	CD4/EFNB2	2
GO:0009581	detection of external stimulus	1/76	144/18986	0.00694444	1.73483	0.561141	0.439974	0.590744	0.563644	ATP8A2	1
GO:2000779	regulation of double-strand break repair	1/76	145/18986	0.00689655	1.72287	0.553933	0.442233	0.591212	0.56409	BCL7A	1
GO:0007269	neurotransmitter secretion	1/76	146/18986	0.00684932	1.71107	0.54678	0.444483	0.591212	0.56409	STXBP3	1
GO:0009582	detection of abiotic stimulus	1/76	146/18986	0.00684932	1.71107	0.54678	0.444483	0.591212	0.56409	ATP8A2	1
GO:0043467	regulation of generation of precursor metabolites and energy	1/76	146/18986	0.00684932	1.71107	0.54678	0.444483	0.591212	0.56409	SLC4A4	1
GO:0050770	regulation of axonogenesis	1/76	146/18986	0.00684932	1.71107	0.54678	0.444483	0.591212	0.56409	RET	1
GO:0051961	negative regulation of nervous system development	1/76	146/18986	0.00684932	1.71107	0.54678	0.444483	0.591212	0.56409	RNF10	1
GO:0099643	signal release from synapse	1/76	146/18986	0.00684932	1.71107	0.54678	0.444483	0.591212	0.56409	STXBP3	1
GO:1903900	regulation of viral life cycle	1/76	146/18986	0.00684932	1.71107	0.54678	0.444483	0.591212	0.56409	CD4	1
GO:0044282	small molecule catabolic process	2/76	375/18986	0.00533333	1.33235	0.412092	0.444542	0.591212	0.56409	CPT1A/FUT8	2
GO:0019693	ribose phosphate metabolic process	2/76	376/18986	0.00531915	1.32881	0.408252	0.445899	0.591212	0.56409	GUCY1B1/SLC4A4	2
GO:0001889	liver development	1/76	147/18986	0.00680272	1.69943	0.539683	0.446724	0.591212	0.56409	CPT1A	1
GO:0034763	negative regulation of transmembrane transport	1/76	147/18986	0.00680272	1.69943	0.539683	0.446724	0.591212	0.56409	STXBP3	1
GO:0046887	positive regulation of hormone secretion	1/76	147/18986	0.00680272	1.69943	0.539683	0.446724	0.591212	0.56409	GPR68	1
GO:0060048	cardiac muscle contraction	1/76	147/18986	0.00680272	1.69943	0.539683	0.446724	0.591212	0.56409	SCN8A	1
GO:0007224	smoothened signaling pathway	1/76	148/18986	0.00675676	1.68794	0.532639	0.448956	0.592347	0.565173	CIBAR1	1
GO:0055123	digestive system development	1/76	148/18986	0.00675676	1.68794	0.532639	0.448956	0.592347	0.565173	RET	1
GO:0071333	cellular response to glucose stimulus	1/76	148/18986	0.00675676	1.68794	0.532639	0.448956	0.592347	0.565173	GPR68	1
GO:0050852	T cell receptor signaling pathway	1/76	149/18986	0.00671141	1.67662	0.525649	0.451179	0.594673	0.567393	LCP2	1
GO:0050878	regulation of body fluid levels	2/76	381/18986	0.00524934	1.31137	0.389215	0.452653	0.595039	0.567742	HNF4A/STXBP3	2
GO:0014074	response to purine-containing compound	1/76	150/18986	0.00666667	1.66544	0.518711	0.453393	0.595039	0.567742	RAPGEF1	1
GO:0050714	positive regulation of protein secretion	1/76	150/18986	0.00666667	1.66544	0.518711	0.453393	0.595039	0.567742	GPR68	1
GO:0061008	hepaticobiliary system development	1/76	150/18986	0.00666667	1.66544	0.518711	0.453393	0.595039	0.567742	CPT1A	1
GO:0030336	negative regulation of cell migration	2/76	383/18986	0.00522193	1.30452	0.381673	0.455342	0.595039	0.567742	OSBPL8/STARD13	2
GO:0035107	appendage morphogenesis	1/76	151/18986	0.00662252	1.65441	0.511825	0.455599	0.595039	0.567742	CIBAR1	1
GO:0035108	limb morphogenesis	1/76	151/18986	0.00662252	1.65441	0.511825	0.455599	0.595039	0.567742	CIBAR1	1
GO:0060078	regulation of postsynaptic membrane potential	1/76	151/18986	0.00662252	1.65441	0.511825	0.455599	0.595039	0.567742	TMEM108	1
GO:0071331	cellular response to hexose stimulus	1/76	151/18986	0.00662252	1.65441	0.511825	0.455599	0.595039	0.567742	GPR68	1
GO:0031333	negative regulation of protein-containing complex assembly	1/76	152/18986	0.00657895	1.64352	0.504989	0.457795	0.597305	0.569904	SPTBN1	1
GO:0008064	regulation of actin polymerization or depolymerization	1/76	153/18986	0.00653595	1.63278	0.498204	0.459983	0.598348	0.570899	SPTBN1	1
GO:0071326	cellular response to monosaccharide stimulus	1/76	153/18986	0.00653595	1.63278	0.498204	0.459983	0.598348	0.570899	GPR68	1
GO:2001235	positive regulation of apoptotic signaling pathway	1/76	153/18986	0.00653595	1.63278	0.498204	0.459983	0.598348	0.570899	RET	1
GO:1903531	negative regulation of secretion by cell	1/76	154/18986	0.00649351	1.62218	0.491468	0.462162	0.600579	0.573028	STXBP3	1
GO:0072523	purine-containing compound catabolic process	1/76	155/18986	0.00645161	1.61171	0.48478	0.464333	0.600593	0.573041	SLC4A4	1
GO:0050867	positive regulation of cell activation	2/76	391/18986	0.00511509	1.27783	0.351914	0.466024	0.600593	0.573041	CD4/EFNB2	2
GO:0009152	purine ribonucleotide biosynthetic process	1/76	156/18986	0.00641026	1.60138	0.47814	0.466495	0.600593	0.573041	GUCY1B1	1
GO:0030832	regulation of actin filament length	1/76	156/18986	0.00641026	1.60138	0.47814	0.466495	0.600593	0.573041	SPTBN1	1
GO:0031023	microtubule organizing center organization	1/76	156/18986	0.00641026	1.60138	0.47814	0.466495	0.600593	0.573041	CETN3	1
GO:0031960	response to corticosteroid	1/76	156/18986	0.00641026	1.60138	0.47814	0.466495	0.600593	0.573041	FAM107A	1
GO:0032368	regulation of lipid transport	1/76	156/18986	0.00641026	1.60138	0.47814	0.466495	0.600593	0.573041	ATP8A2	1
GO:0043535	regulation of blood vessel endothelial cell migration	1/76	156/18986	0.00641026	1.60138	0.47814	0.466495	0.600593	0.573041	STARD13	1
GO:0097530	granulocyte migration	1/76	156/18986	0.00641026	1.60138	0.47814	0.466495	0.600593	0.573041	MCOLN2	1
GO:0009100	glycoprotein metabolic process	2/76	392/18986	0.00510204	1.27457	0.348238	0.467351	0.600593	0.573041	FUT8/ST3GAL5	2
GO:1903037	regulation of leukocyte cell-cell adhesion	2/76	392/18986	0.00510204	1.27457	0.348238	0.467351	0.600593	0.573041	CD4/EFNB2	2
GO:0009411	response to UV	1/76	157/18986	0.00636943	1.59118	0.471547	0.468648	0.600593	0.573041	CASP7	1
GO:0098876	vesicle-mediated transport to the plasma membrane	1/76	157/18986	0.00636943	1.59118	0.471547	0.468648	0.600593	0.573041	SPTBN1	1
GO:0050863	regulation of T cell activation	2/76	393/18986	0.00508906	1.27133	0.344573	0.468676	0.600593	0.573041	CD4/EFNB2	2
GO:0035264	multicellular organism growth	1/76	158/18986	0.00632911	1.58111	0.465	0.470793	0.601517	0.573923	ATP8A2	1
GO:0043433	negative regulation of DNA-binding transcription factor activity	1/76	158/18986	0.00632911	1.58111	0.465	0.470793	0.601517	0.573923	COMMD7	1
GO:0048754	branching morphogenesis of an epithelial tube	1/76	158/18986	0.00632911	1.58111	0.465	0.470793	0.601517	0.573923	ESRP2	1
GO:0032970	regulation of actin filament-based process	2/76	395/18986	0.00506329	1.26489	0.337271	0.47132	0.601596	0.573998	FAM107A/SPTBN1	2
GO:0007043	cell-cell junction assembly	1/76	159/18986	0.00628931	1.57117	0.458499	0.472929	0.603055	0.57539	CLDN8	1
GO:0072006	nephron development	1/76	160/18986	0.00625	1.56135	0.452043	0.475057	0.604849	0.577102	RET	1
GO:2000146	negative regulation of cell motility	2/76	398/18986	0.00502513	1.25536	0.32639	0.475272	0.604849	0.577102	OSBPL8/STARD13	2
GO:0009166	nucleotide catabolic process	1/76	161/18986	0.00621118	1.55165	0.445632	0.477176	0.606675	0.578844	SLC4A4	1
GO:0050730	regulation of peptidyl-tyrosine phosphorylation	1/76	162/18986	0.00617284	1.54207	0.439264	0.479287	0.60876	0.580833	CD4	1
GO:0071322	cellular response to carbohydrate stimulus	1/76	163/18986	0.00613497	1.53261	0.432939	0.481389	0.61083	0.582809	GPR68	1
GO:0050900	leukocyte migration	2/76	404/18986	0.0049505	1.23671	0.304881	0.483123	0.611088	0.583055	MCOLN2/RET	2
GO:0050657	nucleic acid transport	1/76	164/18986	0.00609756	1.52327	0.426657	0.483483	0.611088	0.583055	CETN3	1
GO:0050658	RNA transport	1/76	164/18986	0.00609756	1.52327	0.426657	0.483483	0.611088	0.583055	CETN3	1
GO:2001236	regulation of extrinsic apoptotic signaling pathway	1/76	164/18986	0.00609756	1.52327	0.426657	0.483483	0.611088	0.583055	RET	1
GO:0050678	regulation of epithelial cell proliferation	2/76	406/18986	0.00492611	1.23062	0.297785	0.485724	0.613321	0.585186	EFNB2/ESRP2	2
GO:0010508	positive regulation of autophagy	1/76	166/18986	0.0060241	1.50491	0.414217	0.487646	0.614162	0.585988	LRSAM1	1
GO:0070507	regulation of microtubule cytoskeleton organization	1/76	166/18986	0.0060241	1.50491	0.414217	0.487646	0.614162	0.585988	FAM107A	1
GO:0001558	regulation of cell growth	2/76	408/18986	0.00490196	1.22459	0.290725	0.488317	0.614162	0.585988	FAM107A/HNF4A	2
GO:0006367	transcription initiation at RNA polymerase II promoter	1/76	167/18986	0.00598802	1.4959	0.408059	0.489715	0.614162	0.585988	GTF2B	1
GO:0035051	cardiocyte differentiation	1/76	167/18986	0.00598802	1.4959	0.408059	0.489715	0.614162	0.585988	EFNB2	1
GO:0048592	eye morphogenesis	1/76	167/18986	0.00598802	1.4959	0.408059	0.489715	0.614162	0.585988	ATP8A2	1
GO:0051236	establishment of RNA localization	1/76	167/18986	0.00598802	1.4959	0.408059	0.489715	0.614162	0.585988	CETN3	1
GO:0007156	homophilic cell adhesion via plasma membrane adhesion molecules	1/76	168/18986	0.00595238	1.487	0.401941	0.491776	0.614884	0.586677	RET	1
GO:0007584	response to nutrient	1/76	168/18986	0.00595238	1.487	0.401941	0.491776	0.614884	0.586677	CPT1A	1
GO:0051494	negative regulation of cytoskeleton organization	1/76	168/18986	0.00595238	1.487	0.401941	0.491776	0.614884	0.586677	SPTBN1	1
GO:0001654	eye development	2/76	411/18986	0.00486618	1.21565	0.280201	0.492193	0.614884	0.586677	ATP8A2/RET	2
GO:1990138	neuron projection extension	1/76	169/18986	0.00591716	1.4782	0.395862	0.493828	0.616332	0.588058	TMEM108	1
GO:1990845	adaptive thermogenesis	1/76	170/18986	0.00588235	1.4695	0.389823	0.495873	0.618287	0.589923	CKB	1
GO:0150063	visual system development	2/76	415/18986	0.00481928	1.20393	0.266291	0.497331	0.619035	0.590637	ATP8A2/RET	2
GO:0009260	ribonucleotide biosynthetic process	1/76	171/18986	0.00584795	1.46091	0.383822	0.497909	0.619035	0.590637	GUCY1B1	1
GO:0048639	positive regulation of developmental growth	1/76	171/18986	0.00584795	1.46091	0.383822	0.497909	0.619035	0.590637	ATP8A2	1
GO:0040013	negative regulation of locomotion	2/76	416/18986	0.00480769	1.20104	0.262835	0.498611	0.619312	0.590901	OSBPL8/STARD13	2
GO:0048284	organelle fusion	1/76	172/18986	0.00581395	1.45242	0.377859	0.499937	0.620363	0.591904	EEA1	1
GO:0030308	negative regulation of cell growth	1/76	173/18986	0.00578035	1.44402	0.371933	0.501957	0.621082	0.59259	HNF4A	1
GO:0050792	regulation of viral process	1/76	173/18986	0.00578035	1.44402	0.371933	0.501957	0.621082	0.59259	CD4	1
GO:1902904	negative regulation of supramolecular fiber organization	1/76	173/18986	0.00578035	1.44402	0.371933	0.501957	0.621082	0.59259	SPTBN1	1
GO:0050680	negative regulation of epithelial cell proliferation	1/76	175/18986	0.00571429	1.42752	0.360192	0.505973	0.624	0.595374	EFNB2	1
GO:0051048	negative regulation of secretion	1/76	175/18986	0.00571429	1.42752	0.360192	0.505973	0.624	0.595374	STXBP3	1
GO:0071897	DNA biosynthetic process	1/76	175/18986	0.00571429	1.42752	0.360192	0.505973	0.624	0.595374	NFATC1	1
GO:0048880	sensory system development	2/76	422/18986	0.00473934	1.18396	0.242277	0.506246	0.624	0.595374	ATP8A2/RET	2
GO:0050806	positive regulation of synaptic transmission	1/76	176/18986	0.00568182	1.41941	0.354376	0.507969	0.624932	0.596264	FAM107A	1
GO:0050905	neuromuscular process	1/76	176/18986	0.00568182	1.41941	0.354376	0.507969	0.624932	0.596264	ATP8A2	1
GO:0007178	cell surface receptor protein serine/threonine kinase signaling pathway	2/76	425/18986	0.00470588	1.1756	0.23211	0.510036	0.626879	0.598121	FUT8/SPTBN1	2
GO:0046390	ribose phosphate biosynthetic process	1/76	178/18986	0.00561798	1.40346	0.342851	0.511937	0.628618	0.59978	GUCY1B1	1
GO:0045859	regulation of protein kinase activity	2/76	427/18986	0.00468384	1.1701	0.225372	0.512552	0.628776	0.599931	CD4/LCP2	2
GO:0007059	chromosome segregation	2/76	429/18986	0.004662	1.16464	0.218667	0.51506	0.630397	0.601478	BCL7A/GTF2B	2
GO:0010970	transport along microtubule	1/76	180/18986	0.00555556	1.38787	0.331463	0.515873	0.630397	0.601478	TMEM108	1
GO:0055088	lipid homeostasis	1/76	180/18986	0.00555556	1.38787	0.331463	0.515873	0.630397	0.601478	HNF4A	1
GO:0141193	nuclear receptor-mediated signaling pathway	1/76	180/18986	0.00555556	1.38787	0.331463	0.515873	0.630397	0.601478	ESRRB	1
GO:0007159	leukocyte cell-cell adhesion	2/76	430/18986	0.00465116	1.16193	0.215326	0.516311	0.630397	0.601478	CD4/EFNB2	2
GO:1903706	regulation of hemopoiesis	2/76	433/18986	0.00461894	1.15388	0.20535	0.520051	0.634364	0.605263	CD4/GPR68	2
GO:0017157	regulation of exocytosis	1/76	183/18986	0.00546448	1.36511	0.314634	0.521719	0.6358	0.606632	STXBP3	1
GO:1901292	nucleoside phosphate catabolic process	1/76	184/18986	0.00543478	1.35769	0.30909	0.523653	0.637554	0.608307	SLC4A4	1
GO:0009314	response to radiation	2/76	442/18986	0.00452489	1.13039	0.175839	0.531158	0.64566	0.61604	ATP8A2/CASP7	2
GO:0031345	negative regulation of cell projection organization	1/76	188/18986	0.00531915	1.32881	0.287231	0.531308	0.64566	0.61604	EFNB2	1
GO:0001764	neuron migration	1/76	189/18986	0.00529101	1.32178	0.281843	0.533203	0.646141	0.616499	CEP85L	1
GO:0048736	appendage development	1/76	189/18986	0.00529101	1.32178	0.281843	0.533203	0.646141	0.616499	CIBAR1	1
GO:0060173	limb development	1/76	189/18986	0.00529101	1.32178	0.281843	0.533203	0.646141	0.616499	CIBAR1	1
GO:0043484	regulation of RNA splicing	1/76	190/18986	0.00526316	1.31482	0.276486	0.535091	0.64661	0.616947	ESRP2	1
GO:0051302	regulation of cell division	1/76	190/18986	0.00526316	1.31482	0.276486	0.535091	0.64661	0.616947	ESRRB	1
GO:0061138	morphogenesis of a branching epithelium	1/76	190/18986	0.00526316	1.31482	0.276486	0.535091	0.64661	0.616947	ESRP2	1
GO:0016241	regulation of macroautophagy	1/76	191/18986	0.0052356	1.30794	0.271158	0.536971	0.647671	0.617959	LRSAM1	1
GO:0030258	lipid modification	1/76	191/18986	0.0052356	1.30794	0.271158	0.536971	0.647671	0.617959	CPT1A	1
GO:0000910	cytokinesis	1/76	192/18986	0.00520833	1.30112	0.26586	0.538843	0.648115	0.618383	SPTBN1	1
GO:0045814	negative regulation of gene expression, epigenetic	1/76	192/18986	0.00520833	1.30112	0.26586	0.538843	0.648115	0.618383	MTF2	1
GO:0061025	membrane fusion	1/76	192/18986	0.00520833	1.30112	0.26586	0.538843	0.648115	0.618383	EEA1	1
GO:0006109	regulation of carbohydrate metabolic process	1/76	193/18986	0.00518135	1.29438	0.260591	0.540708	0.649365	0.619576	SLC4A4	1
GO:0048732	gland development	2/76	450/18986	0.00444444	1.11029	0.15011	0.540886	0.649365	0.619576	CPT1A/ESRP2	2
GO:0030099	myeloid cell differentiation	2/76	451/18986	0.00443459	1.10783	0.146927	0.542093	0.650173	0.620347	CD4/GPR68	2
GO:0045664	regulation of neuron differentiation	1/76	194/18986	0.00515464	1.28771	0.25535	0.542565	0.650173	0.620347	RET	1
GO:0021543	pallium development	1/76	195/18986	0.00512821	1.28111	0.250138	0.544415	0.651786	0.621886	TMEM108	1
GO:0001934	positive regulation of protein phosphorylation	2/76	455/18986	0.0043956	1.09809	0.134262	0.546897	0.654151	0.624143	CD4/LCP2	2
GO:0006164	purine nucleotide biosynthetic process	1/76	197/18986	0.00507614	1.2681	0.239798	0.548093	0.654371	0.624352	GUCY1B1	1
GO:0070374	positive regulation of ERK1 and ERK2 cascade	1/76	197/18986	0.00507614	1.2681	0.239798	0.548093	0.654371	0.624352	CD4	1
GO:0030324	lung development	1/76	198/18986	0.00505051	1.2617	0.234669	0.549921	0.655344	0.62528	ESRP2	1
GO:0071466	cellular response to xenobiotic stimulus	1/76	198/18986	0.00505051	1.2617	0.234669	0.549921	0.655344	0.62528	HNF4A	1
GO:0043549	regulation of kinase activity	2/76	460/18986	0.00434783	1.08616	0.118587	0.552854	0.658232	0.628036	CD4/LCP2	2
GO:0006417	regulation of translation	2/76	461/18986	0.00433839	1.0838	0.115473	0.554039	0.659036	0.628803	EIF1B/MTG2	2
GO:0002520	immune system development	1/76	202/18986	0.0049505	1.23671	0.214421	0.55716	0.660925	0.630605	RET	1
GO:0007369	gastrulation	1/76	202/18986	0.0049505	1.23671	0.214421	0.55716	0.660925	0.630605	HNF4A	1
GO:0030323	respiratory tube development	1/76	202/18986	0.0049505	1.23671	0.214421	0.55716	0.660925	0.630605	ESRP2	1
GO:0006403	RNA localization	1/76	204/18986	0.00490196	1.22459	0.204454	0.560736	0.661486	0.631141	CETN3	1
GO:0007051	spindle organization	1/76	204/18986	0.00490196	1.22459	0.204454	0.560736	0.661486	0.631141	GTF2B	1
GO:0018108	peptidyl-tyrosine phosphorylation	1/76	204/18986	0.00490196	1.22459	0.204454	0.560736	0.661486	0.631141	CD4	1
GO:0031099	regeneration	1/76	204/18986	0.00490196	1.22459	0.204454	0.560736	0.661486	0.631141	CPT1A	1
GO:0044772	mitotic cell cycle phase transition	2/76	467/18986	0.00428266	1.06987	0.0969253	0.561102	0.661486	0.631141	BCL7A/FAM107A	2
GO:0051051	negative regulation of transport	2/76	467/18986	0.00428266	1.06987	0.0969253	0.561102	0.661486	0.631141	LRSAM1/STXBP3	2
GO:0031396	regulation of protein ubiquitination	1/76	205/18986	0.00487805	1.21861	0.199508	0.562514	0.661486	0.631141	FAM107A	1
GO:0051650	establishment of vesicle localization	1/76	205/18986	0.00487805	1.21861	0.199508	0.562514	0.661486	0.631141	STXBP3	1
GO:1901991	negative regulation of mitotic cell cycle phase transition	1/76	205/18986	0.00487805	1.21861	0.199508	0.562514	0.661486	0.631141	FAM107A	1
GO:0002822	regulation of adaptive immune response based on somatic recombination of immune receptors built from immunoglobulin superfamily domains	1/76	206/18986	0.00485437	1.2127	0.194588	0.564284	0.661486	0.631141	CD4	1
GO:0007623	circadian rhythm	1/76	206/18986	0.00485437	1.2127	0.194588	0.564284	0.661486	0.631141	HNF4A	1
GO:0018212	peptidyl-tyrosine modification	1/76	206/18986	0.00485437	1.2127	0.194588	0.564284	0.661486	0.631141	CD4	1
GO:0098739	import across plasma membrane	1/76	206/18986	0.00485437	1.2127	0.194588	0.564284	0.661486	0.631141	SLC12A4	1
GO:0001763	morphogenesis of a branching structure	1/76	207/18986	0.00483092	1.20684	0.189692	0.566047	0.662352	0.631967	ESRP2	1
GO:0032271	regulation of protein polymerization	1/76	207/18986	0.00483092	1.20684	0.189692	0.566047	0.662352	0.631967	SPTBN1	1
GO:0043410	positive regulation of MAPK cascade	2/76	472/18986	0.00423729	1.05854	0.081649	0.566929	0.662784	0.632379	CD4/RET	2
GO:0030705	cytoskeleton-dependent intracellular transport	1/76	208/18986	0.00480769	1.20104	0.184821	0.567804	0.663207	0.632783	TMEM108	1
GO:0006352	DNA-templated transcription initiation	1/76	209/18986	0.00478469	1.19529	0.179973	0.569553	0.66405	0.633587	GTF2B	1
GO:1901605	alpha-amino acid metabolic process	1/76	209/18986	0.00478469	1.19529	0.179973	0.569553	0.66405	0.633587	HNF4A	1
GO:0048469	cell maturation	1/76	210/18986	0.0047619	1.1896	0.17515	0.571295	0.665482	0.634953	RET	1
GO:0050851	antigen receptor-mediated signaling pathway	1/76	212/18986	0.00471698	1.17838	0.165574	0.574759	0.667985	0.637341	LCP2	1
GO:0042327	positive regulation of phosphorylation	2/76	479/18986	0.00417537	1.04307	0.0605289	0.574994	0.667985	0.637341	CD4/LCP2	2
GO:1901987	regulation of cell cycle phase transition	2/76	479/18986	0.00417537	1.04307	0.0605289	0.574994	0.667985	0.637341	BCL7A/FAM107A	2
GO:0032869	cellular response to insulin stimulus	1/76	213/18986	0.00469484	1.17284	0.160821	0.57648	0.66911	0.638415	OSBPL8	1
GO:0008380	RNA splicing	2/76	484/18986	0.00413223	1.0323	0.0456286	0.580689	0.67204	0.641211	ESRP2/TAF15	2
GO:0031032	actomyosin structure organization	1/76	216/18986	0.00462963	1.15655	0.146699	0.581603	0.67204	0.641211	FAM171A1	1
GO:0034764	positive regulation of transmembrane transport	1/76	216/18986	0.00462963	1.15655	0.146699	0.581603	0.67204	0.641211	OSBPL8	1
GO:0050679	positive regulation of epithelial cell proliferation	1/76	216/18986	0.00462963	1.15655	0.146699	0.581603	0.67204	0.641211	ESRP2	1
GO:0050920	regulation of chemotaxis	1/76	216/18986	0.00462963	1.15655	0.146699	0.581603	0.67204	0.641211	EFNB2	1
GO:0060348	bone development	1/76	217/18986	0.00460829	1.15122	0.142036	0.583297	0.673396	0.642504	GPR68	1
GO:0002064	epithelial cell development	1/76	219/18986	0.00456621	1.14071	0.132776	0.586665	0.676077	0.645062	RAPGEF1	1
GO:0051098	regulation of binding	1/76	219/18986	0.00456621	1.14071	0.132776	0.586665	0.676077	0.645062	GTF2B	1
GO:0048167	regulation of synaptic plasticity	1/76	220/18986	0.00454545	1.13553	0.128179	0.588339	0.677402	0.646327	FAM107A	1
GO:0022613	ribonucleoprotein complex biogenesis	2/76	492/18986	0.00406504	1.01551	0.0220995	0.589687	0.678114	0.647006	C1D/MTG2	2
GO:0002819	regulation of adaptive immune response	1/76	221/18986	0.00452489	1.13039	0.123602	0.590006	0.678114	0.647006	CD4	1
GO:0009612	response to mechanical stimulus	1/76	222/18986	0.0045045	1.1253	0.119047	0.591667	0.678816	0.647675	ATP8A2	1
GO:0099504	synaptic vesicle cycle	1/76	222/18986	0.0045045	1.1253	0.119047	0.591667	0.678816	0.647675	STXBP3	1
GO:0009755	hormone-mediated signaling pathway	1/76	223/18986	0.0044843	1.12025	0.114513	0.593321	0.679507	0.648335	ESRRB	1
GO:0043123	positive regulation of canonical NF-kappaB signal transduction	1/76	223/18986	0.0044843	1.12025	0.114513	0.593321	0.679507	0.648335	CD4	1
GO:0051651	maintenance of location in cell	1/76	224/18986	0.00446429	1.11525	0.109999	0.594968	0.679661	0.648482	CD4	1
GO:1903829	positive regulation of protein localization	2/76	497/18986	0.00402414	1.00529	0.00758312	0.595239	0.679661	0.648482	GPR68/SPTBN1	2
GO:0006364	rRNA processing	1/76	225/18986	0.00444444	1.11029	0.105506	0.596609	0.679661	0.648482	C1D	1
GO:0051648	vesicle localization	1/76	225/18986	0.00444444	1.11029	0.105506	0.596609	0.679661	0.648482	STXBP3	1
GO:0060541	respiratory system development	1/76	225/18986	0.00444444	1.11029	0.105506	0.596609	0.679661	0.648482	ESRP2	1
GO:0099111	microtubule-based transport	1/76	225/18986	0.00444444	1.11029	0.105506	0.596609	0.679661	0.648482	TMEM108	1
GO:0006282	regulation of DNA repair	1/76	227/18986	0.00440529	1.10051	0.0965793	0.59987	0.682775	0.651453	BCL7A	1
GO:0046034	ATP metabolic process	1/76	228/18986	0.00438596	1.09568	0.092146	0.601491	0.683417	0.652065	SLC4A4	1
GO:0071222	cellular response to lipopolysaccharide	1/76	228/18986	0.00438596	1.09568	0.092146	0.601491	0.683417	0.652065	CASP7	1
GO:0045055	regulated exocytosis	1/76	229/18986	0.00436681	1.0909	0.0877324	0.603106	0.68465	0.653242	STXBP3	1
GO:0045926	negative regulation of growth	1/76	232/18986	0.00431034	1.07679	0.0746072	0.607911	0.688895	0.657292	HNF4A	1
GO:0048588	developmental cell growth	1/76	232/18986	0.00431034	1.07679	0.0746072	0.607911	0.688895	0.657292	TMEM108	1
GO:0009165	nucleotide biosynthetic process	1/76	233/18986	0.00429185	1.07217	0.07027	0.6095	0.690091	0.658433	GUCY1B1	1
GO:1902115	regulation of organelle assembly	1/76	234/18986	0.0042735	1.06759	0.0659516	0.611083	0.691277	0.659565	LRSAM1	1
GO:0000819	sister chromatid segregation	1/76	235/18986	0.00425532	1.06305	0.0616517	0.612659	0.69185	0.660111	BCL7A	1
GO:0010594	regulation of endothelial cell migration	1/76	235/18986	0.00425532	1.06305	0.0616517	0.612659	0.69185	0.660111	STARD13	1
GO:0097191	extrinsic apoptotic signaling pathway	1/76	236/18986	0.00423729	1.05854	0.0573701	0.614229	0.693017	0.661226	RET	1
GO:0044242	cellular lipid catabolic process	1/76	238/18986	0.00420168	1.04965	0.0488611	0.61735	0.695325	0.663428	CPT1A	1
GO:0060560	developmental growth involved in morphogenesis	1/76	238/18986	0.00420168	1.04965	0.0488611	0.61735	0.695325	0.663428	TMEM108	1
GO:0015931	nucleobase-containing compound transport	1/76	239/18986	0.0041841	1.04525	0.0446334	0.618901	0.696466	0.664516	CETN3	1
GO:0007033	vacuole organization	1/76	240/18986	0.00416667	1.0409	0.0404233	0.620446	0.697597	0.665595	LRSAM1	1
GO:0007160	cell-matrix adhesion	1/76	241/18986	0.00414938	1.03658	0.0362307	0.621985	0.698621	0.666572	FAM107A	1
GO:0046434	organophosphate catabolic process	1/76	242/18986	0.00413223	1.0323	0.0320553	0.623518	0.698621	0.666572	SLC4A4	1
GO:0065004	protein-DNA complex assembly	1/76	242/18986	0.00413223	1.0323	0.0320553	0.623518	0.698621	0.666572	GTF2B	1
GO:0071219	cellular response to molecule of bacterial origin	1/76	242/18986	0.00413223	1.0323	0.0320553	0.623518	0.698621	0.666572	CASP7	1
GO:0097529	myeloid leukocyte migration	1/76	243/18986	0.00411523	1.02805	0.0278971	0.625044	0.699725	0.667625	MCOLN2	1
GO:0099173	postsynapse organization	1/76	246/18986	0.00406504	1.01551	0.0155238	0.629587	0.704201	0.671896	TMEM108	1
GO:1903320	regulation of protein modification by small protein conjugation or removal	1/76	248/18986	0.00403226	1.00732	0.00735774	0.632585	0.706776	0.674353	FAM107A	1
GO:0016054	organic acid catabolic process	1/76	249/18986	0.00401606	1.00328	0.00329909	0.634076	0.706776	0.674353	CPT1A	1
GO:0045333	cellular respiration	1/76	249/18986	0.00401606	1.00328	0.00329909	0.634076	0.706776	0.674353	SLC25A12	1
GO:0046395	carboxylic acid catabolic process	1/76	249/18986	0.00401606	1.00328	0.00329909	0.634076	0.706776	0.674353	CPT1A	1
GO:0007179	transforming growth factor beta receptor signaling pathway	1/76	250/18986	0.004	0.999263	-0.000743485	0.63556	0.70782	0.675349	FUT8	1
GO:0034599	cellular response to oxidative stress	1/76	251/18986	0.00398406	0.995282	-0.00477014	0.637038	0.708246	0.675756	FUT8	1
GO:0045444	fat cell differentiation	1/76	251/18986	0.00398406	0.995282	-0.00477014	0.637038	0.708246	0.675756	OSBPL8	1
GO:0009205	purine ribonucleoside triphosphate metabolic process	1/76	252/18986	0.00396825	0.991332	-0.00878103	0.63851	0.708664	0.676155	SLC4A4	1
GO:0048738	cardiac muscle tissue development	1/76	252/18986	0.00396825	0.991332	-0.00878103	0.63851	0.708664	0.676155	EFNB2	1
GO:0060047	heart contraction	1/76	253/18986	0.00395257	0.987414	-0.0127763	0.639977	0.709075	0.676546	SCN8A	1
GO:1901873	regulation of post-translational protein modification	1/76	253/18986	0.00395257	0.987414	-0.0127763	0.639977	0.709075	0.676546	FAM107A	1
GO:0043523	regulation of neuron apoptotic process	1/76	254/18986	0.00393701	0.983527	-0.016756	0.641438	0.710085	0.67751	CASP7	1
GO:0045930	negative regulation of mitotic cell cycle	1/76	256/18986	0.00390625	0.975843	-0.0246696	0.644341	0.712219	0.679547	FAM107A	1
GO:0031669	cellular response to nutrient levels	1/76	257/18986	0.00389105	0.972046	-0.0286037	0.645784	0.712219	0.679547	FAM107A	1
GO:0051222	positive regulation of protein transport	1/76	257/18986	0.00389105	0.972046	-0.0286037	0.645784	0.712219	0.679547	GPR68	1
GO:0009199	ribonucleoside triphosphate metabolic process	1/76	258/18986	0.00387597	0.968278	-0.0325228	0.647222	0.712219	0.679547	SLC4A4	1
GO:0032984	protein-containing complex disassembly	1/76	258/18986	0.00387597	0.968278	-0.0325228	0.647222	0.712219	0.679547	SPTBN1	1
GO:0033044	regulation of chromosome organization	1/76	258/18986	0.00387597	0.968278	-0.0325228	0.647222	0.712219	0.679547	BCL7A	1
GO:1901136	carbohydrate derivative catabolic process	1/76	258/18986	0.00387597	0.968278	-0.0325228	0.647222	0.712219	0.679547	SLC4A4	1
GO:0009144	purine nucleoside triphosphate metabolic process	1/76	259/18986	0.003861	0.96454	-0.0364271	0.648653	0.712582	0.679893	SLC4A4	1
GO:0045927	positive regulation of growth	1/76	259/18986	0.003861	0.96454	-0.0364271	0.648653	0.712582	0.679893	ATP8A2	1
GO:0003015	heart process	1/76	262/18986	0.00381679	0.953495	-0.0480523	0.652914	0.716046	0.683197	SCN8A	1
GO:0071824	protein-DNA complex organization	1/76	262/18986	0.00381679	0.953495	-0.0480523	0.652914	0.716046	0.683197	GTF2B	1
GO:0000209	protein polyubiquitination	1/76	263/18986	0.00380228	0.94987	-0.0518985	0.654323	0.716375	0.683512	LRSAM1	1
GO:0072522	purine-containing compound biosynthetic process	1/76	263/18986	0.00380228	0.94987	-0.0518985	0.654323	0.716375	0.683512	GUCY1B1	1
GO:0010001	glial cell differentiation	1/76	267/18986	0.00374532	0.93564	-0.0671427	0.659902	0.721872	0.688757	CERS5	1
GO:0016072	rRNA metabolic process	1/76	268/18986	0.00373134	0.932148	-0.0709192	0.661283	0.722717	0.689563	C1D	1
GO:0032886	regulation of microtubule-based process	1/76	269/18986	0.00371747	0.928683	-0.074682	0.662658	0.722717	0.689563	FAM107A	1
GO:0071216	cellular response to biotic stimulus	1/76	269/18986	0.00371747	0.928683	-0.074682	0.662658	0.722717	0.689563	CASP7	1
GO:0001894	tissue homeostasis	1/76	270/18986	0.0037037	0.925244	-0.0784314	0.664028	0.722717	0.689563	ESRRB	1
GO:0009636	response to toxic substance	1/76	270/18986	0.0037037	0.925244	-0.0784314	0.664028	0.722717	0.689563	ABTB2	1
GO:0060249	anatomical structure homeostasis	1/76	270/18986	0.0037037	0.925244	-0.0784314	0.664028	0.722717	0.689563	ESRRB	1
GO:0043488	regulation of mRNA stability	1/76	273/18986	0.003663	0.915076	-0.0895995	0.668104	0.725932	0.69263	TAF15	1
GO:0110053	regulation of actin filament organization	1/76	273/18986	0.003663	0.915076	-0.0895995	0.668104	0.725932	0.69263	SPTBN1	1
GO:0009141	nucleoside triphosphate metabolic process	1/76	274/18986	0.00364964	0.911736	-0.093296	0.669452	0.726176	0.692863	SLC4A4	1
GO:0048762	mesenchymal cell differentiation	1/76	274/18986	0.00364964	0.911736	-0.093296	0.669452	0.726176	0.692863	RET	1
GO:0097305	response to alcohol	1/76	275/18986	0.00363636	0.908421	-0.0969795	0.670795	0.727022	0.69367	CPT1A	1
GO:0003018	vascular process in circulatory system	1/76	276/18986	0.00362319	0.90513	-0.10065	0.672132	0.727252	0.69389	SLC4A4	1
GO:0071695	anatomical structure maturation	1/76	276/18986	0.00362319	0.90513	-0.10065	0.672132	0.727252	0.69389	RET	1
GO:0090150	establishment of protein localization to membrane	1/76	280/18986	0.00357143	0.892199	-0.115206	0.677427	0.732369	0.698772	SPTBN1	1
GO:0021537	telencephalon development	1/76	281/18986	0.00355872	0.889024	-0.118814	0.678738	0.733173	0.699539	TMEM108	1
GO:0007611	learning or memory	1/76	282/18986	0.0035461	0.885872	-0.12241	0.680043	0.733969	0.700299	KCNK10	1
GO:0043487	regulation of RNA stability	1/76	285/18986	0.00350877	0.876547	-0.133125	0.683928	0.736932	0.703125	TAF15	1
GO:0090596	sensory organ morphogenesis	1/76	285/18986	0.00350877	0.876547	-0.133125	0.683928	0.736932	0.703125	ATP8A2	1
GO:1901988	negative regulation of cell cycle phase transition	1/76	287/18986	0.00348432	0.870438	-0.140209	0.686491	0.739079	0.705174	FAM107A	1
GO:0006520	amino acid metabolic process	1/76	289/18986	0.00346021	0.864414	-0.147246	0.689035	0.740583	0.706609	HNF4A	1
GO:0061013	regulation of mRNA catabolic process	1/76	289/18986	0.00346021	0.864414	-0.147246	0.689035	0.740583	0.706609	TAF15	1
GO:0007548	sex differentiation	1/76	292/18986	0.00342466	0.855534	-0.157715	0.692812	0.744024	0.709893	HNF4A	1
GO:0040029	epigenetic regulation of gene expression	1/76	295/18986	0.00338983	0.846833	-0.168084	0.696543	0.746791	0.712533	MTF2	1
GO:0072659	protein localization to plasma membrane	1/76	295/18986	0.00338983	0.846833	-0.168084	0.696543	0.746791	0.712533	SPTBN1	1
GO:0070372	regulation of ERK1 and ERK2 cascade	1/76	296/18986	0.00337838	0.843972	-0.171518	0.697777	0.747494	0.713203	CD4	1
GO:1903532	positive regulation of secretion by cell	1/76	298/18986	0.0033557	0.838308	-0.178353	0.70023	0.749501	0.715118	GPR68	1
GO:0048511	rhythmic process	1/76	299/18986	0.00334448	0.835504	-0.181755	0.701449	0.750185	0.715771	HNF4A	1
GO:0048562	embryonic organ morphogenesis	1/76	300/18986	0.00333333	0.832719	-0.185146	0.702663	0.750863	0.716417	ATP8A2	1
GO:0043122	regulation of canonical NF-kappaB signal transduction	1/76	305/18986	0.00327869	0.819068	-0.201944	0.708662	0.756647	0.721936	CD4	1
GO:0051402	neuron apoptotic process	1/76	307/18986	0.00325733	0.813732	-0.208591	0.711027	0.758547	0.723749	CASP7	1
GO:0007162	negative regulation of cell adhesion	1/76	314/18986	0.00318471	0.795592	-0.231544	0.719159	0.766589	0.731422	FAM107A	1
GO:0002366	leukocyte activation involved in immune response	1/76	315/18986	0.0031746	0.793066	-0.234785	0.720302	0.767175	0.731981	STXBP3	1
GO:0001666	response to hypoxia	1/76	317/18986	0.00315457	0.788062	-0.241237	0.722575	0.768962	0.733686	CPT1A	1
GO:1904062	regulation of monoatomic cation transmembrane transport	1/76	318/18986	0.00314465	0.785584	-0.244449	0.723704	0.769309	0.734017	KCNAB2	1
GO:0002263	cell activation involved in immune response	1/76	319/18986	0.0031348	0.783122	-0.247651	0.724829	0.769309	0.734017	STXBP3	1
GO:0070371	ERK1 and ERK2 cascade	1/76	319/18986	0.0031348	0.783122	-0.247651	0.724829	0.769309	0.734017	CD4	1
GO:0030217	T cell differentiation	1/76	320/18986	0.003125	0.780674	-0.250845	0.725949	0.769309	0.734017	CD4	1
GO:0034504	protein localization to nucleus	1/76	321/18986	0.00311526	0.778242	-0.254029	0.727065	0.769309	0.734017	OSBPL8	1
GO:0062197	cellular response to chemical stress	1/76	321/18986	0.00311526	0.778242	-0.254029	0.727065	0.769309	0.734017	FUT8	1
GO:1901293	nucleoside phosphate biosynthetic process	1/76	321/18986	0.00311526	0.778242	-0.254029	0.727065	0.769309	0.734017	GUCY1B1	1
GO:0051047	positive regulation of secretion	1/76	322/18986	0.00310559	0.775825	-0.257204	0.728176	0.769854	0.734538	GPR68	1
GO:0006302	double-strand break repair	1/76	323/18986	0.00309598	0.773423	-0.26037	0.729283	0.770301	0.734964	BCL7A	1
GO:0043588	skin development	1/76	324/18986	0.00308642	0.771036	-0.263528	0.730386	0.770301	0.734964	ATP8A2	1
GO:0098813	nuclear chromosome segregation	1/76	324/18986	0.00308642	0.771036	-0.263528	0.730386	0.770301	0.734964	BCL7A	1
GO:0048638	regulation of developmental growth	1/76	325/18986	0.00307692	0.768664	-0.266676	0.731484	0.77083	0.735468	ATP8A2	1
GO:0007249	canonical NF-kappaB signal transduction	1/76	327/18986	0.0030581	0.763963	-0.272946	0.733666	0.771872	0.736463	CD4	1
GO:1904951	positive regulation of establishment of protein localization	1/76	327/18986	0.0030581	0.763963	-0.272946	0.733666	0.771872	0.736463	GPR68	1
GO:0010948	negative regulation of cell cycle process	1/76	329/18986	0.00303951	0.759319	-0.279181	0.735832	0.773521	0.738036	FAM107A	1
GO:0036293	response to decreased oxygen levels	1/76	331/18986	0.00302115	0.75473	-0.285382	0.73798	0.775148	0.739589	CPT1A	1
GO:0006605	protein targeting	1/76	335/18986	0.00298507	0.745719	-0.297682	0.742224	0.778973	0.743238	HOMER3	1
GO:0002429	immune response-activating cell surface receptor signaling pathway	1/76	336/18986	0.00297619	0.743499	-0.300736	0.743274	0.779443	0.743687	LCP2	1
GO:0000377	RNA splicing, via transesterification reactions with bulged adenosine as nucleophile	1/76	338/18986	0.00295858	0.7391	-0.306819	0.745362	0.780367	0.744568	ESRP2	1
GO:0000398	mRNA splicing, via spliceosome	1/76	338/18986	0.00295858	0.7391	-0.306819	0.745362	0.780367	0.744568	ESRP2	1
GO:0048872	homeostasis of number of cells	1/76	339/18986	0.00294985	0.73692	-0.309849	0.7464	0.780821	0.745002	CRISPLD1	1
GO:0060485	mesenchyme development	1/76	341/18986	0.00293255	0.732598	-0.315884	0.748463	0.781523	0.745671	RET	1
GO:0000375	RNA splicing, via transesterification reactions	1/76	342/18986	0.00292398	0.730456	-0.31889	0.749488	0.781523	0.745671	ESRP2	1
GO:0071214	cellular response to abiotic stimulus	1/76	342/18986	0.00292398	0.730456	-0.31889	0.749488	0.781523	0.745671	GPR68	1
GO:0104004	cellular response to environmental stimulus	1/76	342/18986	0.00292398	0.730456	-0.31889	0.749488	0.781523	0.745671	GPR68	1
GO:0010038	response to metal ion	1/76	345/18986	0.00289855	0.724104	-0.327859	0.75254	0.784072	0.748103	SLC25A12	1
GO:0070588	calcium ion transmembrane transport	1/76	348/18986	0.00287356	0.717861	-0.336759	0.755554	0.786579	0.750495	MCOLN2	1
GO:0021700	developmental maturation	1/76	350/18986	0.00285714	0.713759	-0.342654	0.757544	0.788016	0.751866	RET	1
GO:0016042	lipid catabolic process	1/76	351/18986	0.002849	0.711726	-0.34559	0.758532	0.78841	0.752242	CPT1A	1
GO:0032496	response to lipopolysaccharide	1/76	354/18986	0.00282486	0.705694	-0.354354	0.761475	0.790198	0.753948	CASP7	1
GO:0034765	regulation of monoatomic ion transmembrane transport	1/76	354/18986	0.00282486	0.705694	-0.354354	0.761475	0.790198	0.753948	KCNAB2	1
GO:0006402	mRNA catabolic process	1/76	356/18986	0.00280899	0.70173	-0.360159	0.763417	0.790944	0.75466	TAF15	1
GO:0015980	energy derivation by oxidation of organic compounds	1/76	356/18986	0.00280899	0.70173	-0.360159	0.763417	0.790944	0.75466	SLC25A12	1
GO:0006887	exocytosis	1/76	360/18986	0.00277778	0.693933	-0.371685	0.767254	0.794283	0.757846	STXBP3	1
GO:0051090	regulation of DNA-binding transcription factor activity	1/76	363/18986	0.00275482	0.688198	-0.380254	0.770092	0.796583	0.76004	COMMD7	1
GO:0009895	negative regulation of catabolic process	1/76	367/18986	0.0027248	0.680697	-0.391583	0.773822	0.799802	0.763111	TAF15	1
GO:0002768	immune response-regulating cell surface receptor signaling pathway	1/76	369/18986	0.00271003	0.677008	-0.397207	0.775665	0.801066	0.764318	LCP2	1
GO:0010639	negative regulation of organelle organization	1/76	371/18986	0.00269542	0.673358	-0.402804	0.777493	0.802313	0.765507	SPTBN1	1
GO:0016236	macroautophagy	1/76	372/18986	0.00268817	0.671548	-0.405593	0.778401	0.80261	0.765791	LRSAM1	1
GO:0010506	regulation of autophagy	1/76	373/18986	0.00268097	0.669747	-0.408375	0.779306	0.802903	0.76607	LRSAM1	1
GO:0002237	response to molecule of bacterial origin	1/76	375/18986	0.00266667	0.666175	-0.413919	0.781105	0.804115	0.767226	CASP7	1
GO:0090287	regulation of cellular response to growth factor stimulus	1/76	381/18986	0.00262467	0.655684	-0.430398	0.786414	0.808937	0.771827	TMEM108	1
GO:0050767	regulation of neurogenesis	1/76	383/18986	0.00261097	0.652261	-0.435841	0.788156	0.810084	0.772921	RNF10	1
GO:0016050	vesicle organization	1/76	386/18986	0.00259067	0.647191	-0.443959	0.790742	0.812096	0.774841	EEA1	1
GO:0031647	regulation of protein stability	1/76	387/18986	0.00258398	0.645519	-0.446653	0.791597	0.812329	0.775064	FAM107A	1
GO:0001818	negative regulation of cytokine production	1/76	388/18986	0.00257732	0.643855	-0.449341	0.792448	0.812558	0.775282	HOMER3	1
GO:0141091	transforming growth factor beta receptor superfamily signaling pathway	1/76	397/18986	0.00251889	0.629259	-0.473265	0.79996	0.81961	0.782011	FUT8	1
GO:0060271	cilium assembly	1/76	398/18986	0.00251256	0.627678	-0.475894	0.800777	0.819798	0.78219	CIBAR1	1
GO:0002460	adaptive immune response based on somatic recombination of immune receptors built from immunoglobulin superfamily domains	1/76	400/18986	0.0025	0.624539	-0.481136	0.802403	0.820164	0.782539	CD4	1
GO:1902903	regulation of supramolecular fiber organization	1/76	400/18986	0.0025	0.624539	-0.481136	0.802403	0.820164	0.782539	SPTBN1	1
GO:0001701	in utero embryonic development	1/76	403/18986	0.00248139	0.61989	-0.488956	0.804817	0.821333	0.783655	FUT8	1
GO:2001233	regulation of apoptotic signaling pathway	1/76	403/18986	0.00248139	0.61989	-0.488956	0.804817	0.821333	0.783655	RET	1
GO:0006631	fatty acid metabolic process	1/76	405/18986	0.00246914	0.616829	-0.494142	0.806411	0.821662	0.783969	CPT1A	1
GO:0006979	response to oxidative stress	1/76	405/18986	0.00246914	0.616829	-0.494142	0.806411	0.821662	0.783969	FUT8	1
GO:1903311	regulation of mRNA metabolic process	1/76	406/18986	0.00246305	0.61531	-0.496727	0.807203	0.821821	0.78412	TAF15	1
GO:0006401	RNA catabolic process	1/76	412/18986	0.00242718	0.606349	-0.512122	0.811887	0.82594	0.78805	TAF15	1
GO:0030900	forebrain development	1/76	416/18986	0.00240385	0.600519	-0.52228	0.814947	0.828401	0.790399	TMEM108	1
GO:0045786	negative regulation of cell cycle	1/76	419/18986	0.00238663	0.596219	-0.529844	0.81721	0.830049	0.791971	FAM107A	1
GO:0014706	striated muscle tissue development	1/76	424/18986	0.00235849	0.589188	-0.54235	0.820921	0.833164	0.794943	EFNB2	1
GO:0140694	non-membrane-bounded organelle assembly	1/76	425/18986	0.00235294	0.587802	-0.544836	0.821654	0.833254	0.795029	GTF2B	1
GO:0030098	lymphocyte differentiation	1/76	426/18986	0.00234742	0.586422	-0.547318	0.822384	0.833341	0.795112	CD4	1
GO:0044782	cilium organization	1/76	427/18986	0.00234192	0.585049	-0.549794	0.823112	0.833425	0.795192	CIBAR1	1
GO:0003002	regionalization	1/76	430/18986	0.00232558	0.580967	-0.557194	0.825276	0.834962	0.796659	MTF2	1
GO:0043254	regulation of protein-containing complex assembly	1/76	433/18986	0.00230947	0.576942	-0.564551	0.827414	0.836471	0.798098	SPTBN1	1
GO:0141188	nucleic acid catabolic process	1/76	441/18986	0.00226757	0.566476	-0.583963	0.832991	0.841451	0.802849	TAF15	1
GO:0060537	muscle tissue development	1/76	447/18986	0.00223714	0.558872	-0.598331	0.837056	0.844897	0.806138	EFNB2	1
GO:0022411	cellular component disassembly	1/76	450/18986	0.00222222	0.555146	-0.605455	0.839052	0.846251	0.80743	SPTBN1	1
GO:0007005	mitochondrion organization	1/76	452/18986	0.00221239	0.55269	-0.610183	0.840369	0.846919	0.808067	CIBAR1	1
GO:0048568	embryonic organ development	1/76	458/18986	0.00218341	0.545449	-0.624262	0.844257	0.850174	0.811173	ATP8A2	1
GO:0072594	establishment of protein localization to organelle	1/76	462/18986	0.0021645	0.540727	-0.633565	0.846797	0.852038	0.812951	LRSAM1	1
GO:0051960	regulation of nervous system development	1/76	463/18986	0.00215983	0.539559	-0.63588	0.847425	0.852038	0.812951	RNF10	1
GO:0043161	proteasome-mediated ubiquitin-dependent protein catabolic process	1/76	467/18986	0.00214133	0.534937	-0.6451	0.849914	0.853876	0.814705	RNF10	1
GO:0006935	chemotaxis	1/76	472/18986	0.00211864	0.529271	-0.656536	0.852969	0.85628	0.816999	EFNB2	1
GO:0042330	taxis	1/76	474/18986	0.0021097	0.527038	-0.661082	0.854174	0.856824	0.817518	EFNB2	1
GO:0007389	pattern specification process	1/76	476/18986	0.00210084	0.524823	-0.665613	0.855369	0.857358	0.818027	MTF2	1
GO:0007018	microtubule-based movement	1/76	480/18986	0.00208333	0.52045	-0.674629	0.85773	0.859058	0.819649	TMEM108	1
GO:0002443	leukocyte mediated immunity	1/76	485/18986	0.00206186	0.515084	-0.685813	0.860627	0.861293	0.821782	STXBP3	1
GO:0051656	establishment of organelle localization	1/76	488/18986	0.00204918	0.511918	-0.69248	0.862338	0.862338	0.822779	STXBP3	1
GO:0014069	postsynaptic density	7/75	359/19960	0.0194986	5.18923	4.91903	0.00039918	0.042335	0.0393483	EFNB2/GPR50/HOMER3/RNF10/SCN8A/SPTBN1/TMEM108	7
GO:0032279	asymmetric synapse	7/75	375/19960	0.0186667	4.96782	4.76369	0.000517774	0.042335	0.0393483	EFNB2/GPR50/HOMER3/RNF10/SCN8A/SPTBN1/TMEM108	7
GO:0099572	postsynaptic specialization	7/75	396/19960	0.0176768	4.70438	4.57268	0.00071442	0.042335	0.0393483	EFNB2/GPR50/HOMER3/RNF10/SCN8A/SPTBN1/TMEM108	7
GO:0098984	neuron to neuron synapse	7/75	412/19960	0.0169903	4.52168	4.43593	0.000900745	0.042335	0.0393483	EFNB2/GPR50/HOMER3/RNF10/SCN8A/SPTBN1/TMEM108	7
GO:0098839	postsynaptic density membrane	4/75	125/19960	0.032	8.51627	5.177	0.00126406	0.0475287	0.0441756	EFNB2/RNF10/SCN8A/TMEM108	4
GO:0044304	main axon	3/75	73/19960	0.0410959	10.937	5.22359	0.00262423	0.077974	0.072473	KCNAB2/SCN8A/SPTBN1	3
GO:0099634	postsynaptic specialization membrane	4/75	157/19960	0.0254777	6.78047	4.46565	0.00290329	0.077974	0.072473	EFNB2/RNF10/SCN8A/TMEM108	4
GO:0048786	presynaptic active zone	3/75	89/19960	0.0337079	8.97079	4.62832	0.00459057	0.107878	0.100268	EGFLAM/GUCY1B1/SCN8A	3
GO:0005769	early endosome	6/75	438/19960	0.0136986	3.64566	3.43832	0.00607223	0.126842	0.117894	CD4/EEA1/RAPGEF1/RET/SNX8/TMEM108	6
GO:0045211	postsynaptic membrane	5/75	321/19960	0.0155763	4.14538	3.48902	0.00718863	0.135146	0.125612	EFNB2/RNF10/SCN8A/SLC6A11/TMEM108	5
GO:0097060	synaptic membrane	5/75	453/19960	0.0110375	2.93745	2.56167	0.0278129	0.354233	0.329242	EFNB2/RNF10/SCN8A/SLC6A11/TMEM108	5
GO:0045178	basal part of cell	4/75	317/19960	0.0126183	3.35815	2.59917	0.0314812	0.354233	0.329242	CLDN8/HOMER3/SLC4A4/STXBP3	4
GO:0035869	ciliary transition zone	2/75	74/19960	0.027027	7.19279	3.27768	0.0316167	0.354233	0.329242	CETN3/CIBAR1	2
GO:0042734	presynaptic membrane	3/75	186/19960	0.016129	4.29247	2.77057	0.032972	0.354233	0.329242	EFNB2/SCN8A/SLC6A11	3
GO:0005614	interstitial matrix	1/75	11/19960	0.0909091	24.1939	4.7255	0.0405748	0.354233	0.329242	EGFLAM	1
GO:0032437	cuticular plate	1/75	11/19960	0.0909091	24.1939	4.7255	0.0405748	0.354233	0.329242	SPTBN1	1
GO:0000313	organellar ribosome	2/75	88/19960	0.0227273	6.04848	2.91487	0.0433352	0.354233	0.329242	MRPL40/MTG2	2
GO:0005761	mitochondrial ribosome	2/75	88/19960	0.0227273	6.04848	2.91487	0.0433352	0.354233	0.329242	MRPL40/MTG2	2
GO:0044224	juxtaparanode region of axon	1/75	12/19960	0.0833333	22.1778	4.5067	0.0441818	0.354233	0.329242	KCNAB2	1
GO:0098890	extrinsic component of postsynaptic membrane	1/75	12/19960	0.0833333	22.1778	4.5067	0.0441818	0.354233	0.329242	RNF10	1
GO:0044615	nuclear pore nuclear basket	1/75	13/19960	0.0769231	20.4718	4.31297	0.0477755	0.354233	0.329242	CETN3	1
GO:0097550	transcription preinitiation complex	1/75	13/19960	0.0769231	20.4718	4.31297	0.0477755	0.354233	0.329242	GTF2B	1
GO:0140288	GBAF complex	1/75	14/19960	0.0714286	19.0095	4.13976	0.0513558	0.354233	0.329242	BCL7A	1
GO:1990531	phospholipid-translocating ATPase complex	1/75	14/19960	0.0714286	19.0095	4.13976	0.0513558	0.354233	0.329242	ATP8A2	1
GO:0098685	Schaffer collateral - CA1 synapse	2/75	99/19960	0.020202	5.37643	2.68086	0.0534973	0.354233	0.329242	EEA1/EFNB2	2
GO:0001518	voltage-gated sodium channel complex	1/75	15/19960	0.0666667	17.7422	3.98363	0.0549229	0.354233	0.329242	SCN8A	1
GO:0030673	axolemma	1/75	15/19960	0.0666667	17.7422	3.98363	0.0549229	0.354233	0.329242	SPTBN1	1
GO:0097470	ribbon synapse	1/75	15/19960	0.0666667	17.7422	3.98363	0.0549229	0.354233	0.329242	EGFLAM	1
GO:0000176	nuclear exosome (RNase complex)	1/75	16/19960	0.0625	16.6333	3.84187	0.0584767	0.354233	0.329242	C1D	1
GO:0035098	ESC/E(Z) complex	1/75	16/19960	0.0625	16.6333	3.84187	0.0584767	0.354233	0.329242	MTF2	1
GO:0001674	female germ cell nucleus	1/75	17/19960	0.0588235	15.6549	3.71235	0.0620173	0.354233	0.329242	GTF2B	1
GO:0005840	ribosome	3/75	245/19960	0.0122449	3.25878	2.18472	0.0648158	0.354233	0.329242	MRPL40/MTG2/RNF10	3
GO:0016282	eukaryotic 43S preinitiation complex	1/75	18/19960	0.0555556	14.7852	3.59337	0.0655448	0.354233	0.329242	EIF1B	1
GO:0098831	presynaptic active zone cytoplasmic component	1/75	18/19960	0.0555556	14.7852	3.59337	0.0655448	0.354233	0.329242	GUCY1B1	1
GO:0070993	translation preinitiation complex	1/75	19/19960	0.0526316	14.007	3.48352	0.0690592	0.354233	0.329242	EIF1B	1
GO:0099243	extrinsic component of synaptic membrane	1/75	19/19960	0.0526316	14.007	3.48352	0.0690592	0.354233	0.329242	RNF10	1
GO:0033268	node of Ranvier	1/75	20/19960	0.05	13.3067	3.38166	0.0725606	0.354233	0.329242	SCN8A	1
GO:0000242	pericentriolar material	1/75	21/19960	0.047619	12.673	3.28684	0.0760489	0.354233	0.329242	CEP85L	1
GO:0030904	retromer complex	1/75	21/19960	0.047619	12.673	3.28684	0.0760489	0.354233	0.329242	SNX8	1
GO:0032039	integrator complex	1/75	21/19960	0.047619	12.673	3.28684	0.0760489	0.354233	0.329242	ESRRB	1
GO:0016323	basolateral plasma membrane	3/75	264/19960	0.0113636	3.02424	2.03335	0.077253	0.354233	0.329242	CLDN8/SLC4A4/STXBP3	3
GO:0000178	exosome (RNase complex)	1/75	23/19960	0.0434783	11.571	3.11521	0.0829868	0.35458	0.329565	C1D	1
GO:0016327	apicolateral plasma membrane	1/75	23/19960	0.0434783	11.571	3.11521	0.0829868	0.35458	0.329565	CLDN8	1
GO:0043194	axon initial segment	1/75	23/19960	0.0434783	11.571	3.11521	0.0829868	0.35458	0.329565	SCN8A	1
GO:0098845	postsynaptic endosome	1/75	24/19960	0.0416667	11.0889	3.03716	0.0864365	0.357958	0.332704	EEA1	1
GO:0034706	sodium channel complex	1/75	25/19960	0.04	10.6453	2.96358	0.0898734	0.357958	0.332704	SCN8A	1
GO:0098688	parallel fiber to Purkinje cell synapse	1/75	25/19960	0.04	10.6453	2.96358	0.0898734	0.357958	0.332704	SCN8A	1
GO:0043083	synaptic cleft	1/75	26/19960	0.0384615	10.2359	2.89405	0.0932975	0.357958	0.332704	EGFLAM	1
GO:1905354	exoribonuclease complex	1/75	26/19960	0.0384615	10.2359	2.89405	0.0932975	0.357958	0.332704	C1D	1
GO:0031430	M band	1/75	28/19960	0.0357143	9.50476	2.76569	0.100108	0.375567	0.349071	SPTBN1	1
GO:0009925	basal plasma membrane	3/75	298/19960	0.0100671	2.67919	1.79363	0.101882	0.375567	0.349071	CLDN8/SLC4A4/STXBP3	3
GO:0016514	SWI/SNF complex	1/75	30/19960	0.0333333	8.87111	2.6496	0.106867	0.379076	0.352333	BCL7A	1
GO:0071782	endoplasmic reticulum tubular network	1/75	30/19960	0.0333333	8.87111	2.6496	0.106867	0.379076	0.352333	OSBPL8	1
GO:0005788	endoplasmic reticulum lumen	3/75	314/19960	0.00955414	2.54268	1.69215	0.114436	0.398408	0.370301	ARSJ/CD4/SPON1	3
GO:0042581	specific granule	2/75	160/19960	0.0125	3.32667	1.81467	0.121511	0.401068	0.372773	KCNAB2/STXBP3	2
GO:0005938	cell cortex	3/75	325/19960	0.00923077	2.45662	1.62595	0.123394	0.401068	0.372773	GUCY1B1/OSBPL8/SPTBN1	3
GO:0005814	centriole	2/75	163/19960	0.0122699	3.26544	1.78354	0.125246	0.401068	0.372773	CETN3/CIBAR1	2
GO:0070820	tertiary granule	2/75	164/19960	0.0121951	3.24553	1.77333	0.126498	0.401068	0.372773	KCNAB2/STXBP3	2
GO:0099738	cell cortex region	1/75	36/19960	0.0277778	7.39259	2.35764	0.126847	0.401068	0.372773	GUCY1B1	1
GO:0016592	mediator complex	1/75	37/19960	0.027027	7.19279	2.31551	0.130134	0.401068	0.372773	MED13L	1
GO:0048787	presynaptic active zone membrane	1/75	37/19960	0.027027	7.19279	2.31551	0.130134	0.401068	0.372773	SCN8A	1
GO:0080008	Cul4-RING E3 ubiquitin ligase complex	1/75	38/19960	0.0263158	7.00351	2.27493	0.133408	0.404529	0.37599	DCAF17	1
GO:0002102	podosome	1/75	41/19960	0.0243902	6.49106	2.16148	0.143159	0.41845	0.388929	SCN8A	1
GO:0031672	A band	1/75	41/19960	0.0243902	6.49106	2.16148	0.143159	0.41845	0.388929	SPTBN1	1
GO:0032391	photoreceptor connecting cilium	1/75	42/19960	0.0238095	6.33651	2.12616	0.146386	0.41845	0.388929	CETN3	1
GO:0036064	ciliary basal body	2/75	180/19960	0.0111111	2.95704	1.61979	0.146903	0.41845	0.388929	CETN3/CIBAR1	2
GO:0031256	leading edge membrane	2/75	182/19960	0.010989	2.92454	1.6018	0.1495	0.419493	0.389899	FAM107A/SPTBN1	2
GO:0001726	ruffle	2/75	185/19960	0.0108108	2.87712	1.57527	0.153414	0.424145	0.394222	FAM107A/FGD3	2
GO:0005669	transcription factor TFIID complex	1/75	45/19960	0.0222222	5.91407	2.02673	0.155993	0.424248	0.394318	GTF2B	1
GO:0034702	monoatomic ion channel complex	3/75	365/19960	0.00821918	2.1874	1.40607	0.157965	0.424248	0.394318	KCNAB2/KCNK10/SCN8A	3
GO:0097546	ciliary base	1/75	48/19960	0.0208333	5.54444	1.93589	0.165493	0.438206	0.407291	CIBAR1	1
GO:0031519	PcG protein complex	1/75	49/19960	0.0204082	5.43129	1.9073	0.168636	0.440327	0.409263	MTF2	1
GO:0031901	early endosome membrane	2/75	200/19960	0.01	2.66133	1.45016	0.173269	0.446226	0.414746	EEA1/SNX8	2
GO:0055037	recycling endosome	2/75	210/19960	0.00952381	2.5346	1.37296	0.186732	0.470777	0.437564	EEA1/MCOLN2	2
GO:0000315	organellar large ribosomal subunit	1/75	56/19960	0.0178571	4.75238	1.7269	0.190314	0.470777	0.437564	MRPL40	1
GO:0005762	mitochondrial large ribosomal subunit	1/75	56/19960	0.0178571	4.75238	1.7269	0.190314	0.470777	0.437564	MRPL40	1
GO:0030017	sarcomere	2/75	222/19960	0.00900901	2.3976	1.28601	0.203076	0.495822	0.460842	SCN8A/SPTBN1	2
GO:0032589	neuron projection membrane	1/75	62/19960	0.016129	4.29247	1.5946	0.20845	0.502419	0.466974	SPTBN1	1
GO:0034703	cation channel complex	2/75	228/19960	0.00877193	2.3345	1.24463	0.211311	0.502866	0.46739	KCNAB2/SCN8A	2
GO:1904115	axon cytoplasm	1/75	64/19960	0.015625	4.15833	1.55418	0.214406	0.503855	0.468309	TMEM108	1
GO:0031252	cell leading edge	3/75	433/19960	0.00692841	1.84388	1.0903	0.222365	0.507241	0.471456	FAM107A/FGD3/SPTBN1	3
GO:0032153	cell division site	1/75	68/19960	0.0147059	3.91373	1.47809	0.226186	0.507241	0.471456	GTF2B	1
GO:0043073	germ cell nucleus	1/75	68/19960	0.0147059	3.91373	1.47809	0.226186	0.507241	0.471456	GTF2B	1
GO:0035097	histone methyltransferase complex	1/75	70/19960	0.0142857	3.8019	1.44219	0.23201	0.507241	0.471456	MTF2	1
GO:0060076	excitatory synapse	1/75	70/19960	0.0142857	3.8019	1.44219	0.23201	0.507241	0.471456	SCN8A	1
GO:0030016	myofibril	2/75	243/19960	0.00823045	2.1904	1.1466	0.232036	0.507241	0.471456	SCN8A/SPTBN1	2
GO:0070821	tertiary granule membrane	1/75	73/19960	0.0136986	3.64566	1.39075	0.240666	0.520059	0.48337	KCNAB2	1
GO:0043292	contractile muscle fiber	2/75	253/19960	0.00790514	2.10382	1.08514	0.245929	0.520448	0.483731	SCN8A/SPTBN1	2
GO:0030669	clathrin-coated endocytic vesicle membrane	1/75	75/19960	0.0133333	3.54844	1.35794	0.246382	0.520448	0.483731	CD4	1
GO:0017053	transcription repressor complex	1/75	79/19960	0.0126582	3.36878	1.29555	0.257689	0.528364	0.491088	C1D	1
GO:0030864	cortical actin cytoskeleton	1/75	80/19960	0.0125	3.32667	1.28058	0.260489	0.528364	0.491088	SPTBN1	1
GO:0001725	stress fiber	1/75	85/19960	0.0117647	3.13098	1.20913	0.274335	0.528364	0.491088	FAM107A	1
GO:0097517	contractile actin filament bundle	1/75	85/19960	0.0117647	3.13098	1.20913	0.274335	0.528364	0.491088	FAM107A	1
GO:0016591	RNA polymerase II, holoenzyme	1/75	87/19960	0.0114943	3.059	1.18201	0.279802	0.528364	0.491088	GTF2B	1
GO:0120111	neuron projection cytoplasm	1/75	89/19960	0.011236	2.99026	1.15567	0.285227	0.528364	0.491088	TMEM108	1
GO:0008076	voltage-gated potassium channel complex	1/75	90/19960	0.0111111	2.95704	1.14277	0.287925	0.528364	0.491088	KCNAB2	1
GO:1902495	transmembrane transporter complex	3/75	499/19960	0.00601202	1.6	0.833597	0.289013	0.528364	0.491088	KCNAB2/KCNK10/SCN8A	3
GO:0000793	condensed chromosome	2/75	284/19960	0.00704225	1.87418	0.91123	0.289128	0.528364	0.491088	ESRRB/GTF2B	2
GO:0031091	platelet alpha granule	1/75	91/19960	0.010989	2.92454	1.13005	0.290613	0.528364	0.491088	STXBP3	1
GO:0035579	specific granule membrane	1/75	91/19960	0.010989	2.92454	1.13005	0.290613	0.528364	0.491088	KCNAB2	1
GO:0042641	actomyosin	1/75	91/19960	0.010989	2.92454	1.13005	0.290613	0.528364	0.491088	FAM107A	1
GO:0005604	basement membrane	1/75	92/19960	0.0108696	2.89275	1.1175	0.293291	0.528364	0.491088	EGFLAM	1
GO:0032580	Golgi cisterna membrane	1/75	93/19960	0.0107527	2.86165	1.10512	0.295958	0.528364	0.491088	FUT8	1
GO:0045334	clathrin-coated endocytic vesicle	1/75	93/19960	0.0107527	2.86165	1.10512	0.295958	0.528364	0.491088	CD4	1
GO:0070603	SWI/SNF superfamily-type complex	1/75	94/19960	0.0106383	2.83121	1.09291	0.298616	0.528364	0.491088	BCL7A	1
GO:0032432	actin filament bundle	1/75	95/19960	0.0105263	2.8014	1.08085	0.301264	0.528364	0.491088	FAM107A	1
GO:0045121	membrane raft	2/75	293/19960	0.00682594	1.81661	0.864802	0.301647	0.528364	0.491088	CD4/LCP2	2
GO:0098857	membrane microdomain	2/75	295/19960	0.00677966	1.80429	0.854704	0.304425	0.528364	0.491088	CD4/LCP2	2
GO:0016528	sarcoplasm	1/75	97/19960	0.0103093	2.74364	1.0572	0.306531	0.528364	0.491088	NFATC1	1
GO:0005643	nuclear pore	1/75	98/19960	0.0102041	2.71565	1.0456	0.309149	0.528364	0.491088	CETN3	1
GO:0032587	ruffle membrane	1/75	101/19960	0.00990099	2.63498	1.01166	0.316946	0.532016	0.494483	FAM107A	1
GO:0034705	potassium channel complex	1/75	101/19960	0.00990099	2.63498	1.01166	0.316946	0.532016	0.494483	KCNAB2	1
GO:0034708	methyltransferase complex	1/75	103/19960	0.00970874	2.58382	0.989702	0.322096	0.532902	0.495307	MTF2	1
GO:0099568	cytoplasmic region	2/75	311/19960	0.00643087	1.71147	0.77661	0.326572	0.532902	0.495307	GUCY1B1/TMEM108	2
GO:0005811	lipid droplet	1/75	106/19960	0.00943396	2.51069	0.957728	0.329748	0.532902	0.495307	STARD13	1
GO:0019897	extrinsic component of plasma membrane	1/75	107/19960	0.00934579	2.48723	0.947313	0.33228	0.532902	0.495307	RNF10	1
GO:0098982	GABA-ergic synapse	1/75	107/19960	0.00934579	2.48723	0.947313	0.33228	0.532902	0.495307	SLC6A11	1
GO:0030863	cortical cytoskeleton	1/75	109/19960	0.00917431	2.44159	0.926832	0.337316	0.532902	0.495307	SPTBN1	1
GO:0055038	recycling endosome membrane	1/75	109/19960	0.00917431	2.44159	0.926832	0.337316	0.532902	0.495307	MCOLN2	1
GO:0055029	nuclear DNA-directed RNA polymerase complex	1/75	111/19960	0.00900901	2.3976	0.9068	0.342314	0.536292	0.498457	GTF2B	1
GO:0000428	DNA-directed RNA polymerase complex	1/75	114/19960	0.00877193	2.3345	0.877552	0.349741	0.536421	0.498577	GTF2B	1
GO:0015934	large ribosomal subunit	1/75	114/19960	0.00877193	2.3345	0.877552	0.349741	0.536421	0.498577	MRPL40	1
GO:0044853	plasma membrane raft	1/75	116/19960	0.00862069	2.29425	0.85856	0.354647	0.536421	0.498577	LCP2	1
GO:0030880	RNA polymerase complex	1/75	117/19960	0.00854701	2.27464	0.84921	0.357086	0.536421	0.498577	GTF2B	1
GO:0022626	cytosolic ribosome	1/75	118/19960	0.00847458	2.25537	0.839956	0.359516	0.536421	0.498577	RNF10	1
GO:0031985	Golgi cisterna	1/75	118/19960	0.00847458	2.25537	0.839956	0.359516	0.536421	0.498577	FUT8	1
GO:0097733	photoreceptor cell cilium	1/75	122/19960	0.00819672	2.18142	0.803846	0.369146	0.546452	0.507901	CETN3	1
GO:1904949	ATPase complex	1/75	126/19960	0.00793651	2.11217	0.76911	0.378633	0.556117	0.516884	BCL7A	1
GO:0005923	bicellular tight junction	1/75	128/19960	0.0078125	2.07917	0.752224	0.383323	0.557246	0.517933	CLDN8	1
GO:0030139	endocytic vesicle	2/75	356/19960	0.00561798	1.49513	0.578909	0.387742	0.557246	0.517933	CD4/STXBP3	2
GO:0031253	cell projection membrane	2/75	358/19960	0.00558659	1.48678	0.570768	0.390411	0.557246	0.517933	FAM107A/SPTBN1	2
GO:0030018	Z disc	1/75	133/19960	0.0075188	2.001	0.711328	0.394897	0.557246	0.517933	SCN8A	1
GO:0070160	tight junction	1/75	134/19960	0.00746269	1.98607	0.703363	0.397186	0.557246	0.517933	CLDN8	1
GO:0097731	9+0 non-motile cilium	1/75	134/19960	0.00746269	1.98607	0.703363	0.397186	0.557246	0.517933	CETN3	1
GO:0030665	clathrin-coated vesicle membrane	1/75	138/19960	0.00724638	1.9285	0.672181	0.406257	0.56575	0.525837	CD4	1
GO:0045335	phagocytic vesicle	1/75	145/19960	0.00689655	1.8354	0.62004	0.421807	0.571646	0.531318	STXBP3	1
GO:0005777	peroxisome	1/75	146/19960	0.00684932	1.82283	0.612827	0.423996	0.571646	0.531318	TKT	1
GO:0042579	microbody	1/75	146/19960	0.00684932	1.82283	0.612827	0.423996	0.571646	0.531318	TKT	1
GO:0031674	I band	1/75	148/19960	0.00675676	1.7982	0.59857	0.428348	0.571646	0.531318	SCN8A	1
GO:0001650	fibrillar center	1/75	150/19960	0.00666667	1.77422	0.584529	0.432668	0.571646	0.531318	BTBD10	1
GO:0042101	T cell receptor complex	1/75	150/19960	0.00666667	1.77422	0.584529	0.432668	0.571646	0.531318	CD4	1
GO:0098791	Golgi apparatus subcompartment	2/75	391/19960	0.00511509	1.3613	0.443103	0.433666	0.571646	0.531318	ARL5B/FUT8	2
GO:0005795	Golgi stack	1/75	151/19960	0.00662252	1.76247	0.577589	0.434816	0.571646	0.531318	FUT8	1
GO:0043296	apical junction complex	1/75	154/19960	0.00649351	1.72814	0.557074	0.441212	0.576027	0.535389	CLDN8	1
GO:0016324	apical plasma membrane	2/75	408/19960	0.00490196	1.30458	0.381739	0.455324	0.590351	0.548702	SLC7A13/STXBP3	2
GO:0009898	cytoplasmic side of plasma membrane	1/75	163/19960	0.00613497	1.63272	0.49813	0.459973	0.592295	0.550509	KCNAB2	1
GO:0019898	extrinsic component of membrane	1/75	167/19960	0.00598802	1.59361	0.473089	0.468111	0.598025	0.555835	RNF10	1
GO:0005925	focal adhesion	2/75	424/19960	0.00471698	1.25535	0.326386	0.47528	0.598025	0.555835	EFNB2/FAM107A	2
GO:0097730	non-motile cilium	1/75	171/19960	0.00584795	1.55634	0.448704	0.476128	0.598025	0.555835	CETN3	1
GO:0000776	kinetochore	1/75	173/19960	0.00578035	1.53834	0.436746	0.480091	0.598025	0.555835	GTF2B	1
GO:0062023	collagen-containing extracellular matrix	2/75	430/19960	0.00465116	1.23783	0.306186	0.482652	0.598025	0.555835	EGFLAM/SPON1	2
GO:0031902	late endosome membrane	1/75	175/19960	0.00571429	1.52076	0.42494	0.484025	0.598025	0.555835	MCOLN2	1
GO:0030055	cell-substrate junction	2/75	434/19960	0.00460829	1.22642	0.292882	0.487532	0.598025	0.555835	EFNB2/FAM107A	2
GO:0098798	mitochondrial protein-containing complex	1/75	178/19960	0.00561798	1.49513	0.407504	0.489871	0.598025	0.555835	MRPL40	1
GO:0044309	neuron spine	1/75	182/19960	0.00549451	1.46227	0.38475	0.497564	0.603497	0.560921	EEA1	1
GO:0000779	condensed chromosome, centromeric region	1/75	185/19960	0.00540541	1.43856	0.368038	0.503259	0.604884	0.56221	GTF2B	1
GO:0044391	ribosomal subunit	1/75	186/19960	0.00537634	1.43082	0.362532	0.505143	0.604884	0.56221	MRPL40	1
GO:0005912	adherens junction	1/75	189/19960	0.00529101	1.40811	0.346206	0.510752	0.607731	0.564856	EFNB2	1
GO:0045177	apical part of cell	2/75	474/19960	0.00421941	1.12293	0.166344	0.534755	0.629932	0.585491	SLC7A13/STXBP3	2
GO:0030027	lamellipodium	1/75	203/19960	0.00492611	1.311	0.273519	0.536112	0.629932	0.585491	FGD3	1
GO:0030662	coated vesicle membrane	1/75	205/19960	0.00487805	1.29821	0.263572	0.539628	0.630124	0.58567	CD4	1
GO:0030666	endocytic vesicle membrane	1/75	207/19960	0.00483092	1.28567	0.253728	0.543117	0.630284	0.585818	CD4	1
GO:0098562	cytoplasmic side of membrane	1/75	210/19960	0.0047619	1.2673	0.239147	0.548302	0.632397	0.587782	KCNAB2	1
GO:0005635	nuclear envelope	2/75	498/19960	0.00401606	1.06881	0.0954994	0.561659	0.643853	0.59843	CETN3/OSBPL8	2
GO:0030136	clathrin-coated vesicle	1/75	220/19960	0.00454545	1.2097	0.192073	0.565168	0.643949	0.598519	CD4	1
GO:0005741	mitochondrial outer membrane	1/75	223/19960	0.0044843	1.19342	0.178385	0.570106	0.645662	0.600112	CPT1A	1
GO:0031461	cullin-RING ubiquitin ligase complex	1/75	230/19960	0.00434783	1.1571	0.147169	0.581413	0.654525	0.608349	DCAF17	1
GO:0032993	protein-DNA complex	1/75	240/19960	0.00416667	1.10889	0.104225	0.597059	0.668138	0.621001	GTF2B	1
GO:0031968	organelle outer membrane	1/75	252/19960	0.00396825	1.05608	0.055025	0.615074	0.683433	0.635218	CPT1A	1
GO:0019867	outer membrane	1/75	254/19960	0.00393701	1.04777	0.0470545	0.617998	0.683433	0.635218	CPT1A	1
GO:0090575	RNA polymerase II transcription regulator complex	1/75	257/19960	0.00389105	1.03554	0.0352155	0.622343	0.684214	0.635943	GTF2B	1
GO:0000775	chromosome, centromeric region	1/75	262/19960	0.00381679	1.01578	0.0157861	0.629477	0.688034	0.639494	GTF2B	1
GO:0005802	trans-Golgi network	1/75	269/19960	0.00371747	0.989343	-0.010807	0.639242	0.694668	0.64566	ARL5B	1
GO:0032838	plasma membrane bounded cell projection cytoplasm	1/75	275/19960	0.00363636	0.967758	-0.0330646	0.64741	0.6995	0.650151	TMEM108	1
GO:0061695	transferase complex, transferring phosphorus-containing groups	1/75	302/19960	0.00331126	0.881236	-0.127719	0.681962	0.732622	0.680936	GTF2B	1
GO:0031965	nuclear membrane	1/75	312/19960	0.00320513	0.852991	-0.16073	0.693892	0.73847	0.686372	OSBPL8	1
GO:0005770	late endosome	1/75	318/19960	0.00314465	0.836897	-0.180061	0.700837	0.73847	0.686372	MCOLN2	1
GO:0030135	coated vesicle	1/75	320/19960	0.003125	0.831667	-0.186428	0.703117	0.73847	0.686372	CD4	1
GO:0030667	secretory granule membrane	1/75	320/19960	0.003125	0.831667	-0.186428	0.703117	0.73847	0.686372	KCNAB2	1
GO:0098802	plasma membrane signaling receptor complex	1/75	326/19960	0.00306748	0.81636	-0.20531	0.709856	0.741405	0.6891	CD4	1
GO:0000151	ubiquitin ligase complex	1/75	355/19960	0.0028169	0.749671	-0.292266	0.740357	0.768989	0.714738	DCAF17	1
GO:0098687	chromosomal region	1/75	404/19960	0.00247525	0.658746	-0.425565	0.784865	0.808842	0.75178	GTF2B	1
GO:0009897	external side of plasma membrane	1/75	407/19960	0.002457	0.65389	-0.433253	0.787331	0.808842	0.75178	CD4	1
GO:0016607	nuclear speck	1/75	416/19960	0.00240385	0.639744	-0.456025	0.794562	0.811835	0.754561	FAM107A	1
GO:0005765	lysosomal membrane	1/75	447/19960	0.00223714	0.595377	-0.531349	0.817662	0.826454	0.768149	SLC12A4	1
GO:0098852	lytic vacuole membrane	1/75	447/19960	0.00223714	0.595377	-0.531349	0.817662	0.826454	0.768149	SLC12A4	1
GO:0005874	microtubule	1/75	489/19960	0.00204499	0.54424	-0.626663	0.844919	0.846111	0.786419	KCNAB2	1
GO:0005774	vacuolar membrane	1/75	491/19960	0.00203666	0.542023	-0.63103	0.846111	0.846111	0.786419	SLC12A4	1
GO:0015291	secondary active transmembrane transporter activity	7/77	288/18737	0.0243056	5.91446	5.399	0.000180819	0.0475554	0.0407319	SLC12A4/SLC25A12/SLC25A3/SLC44A5/SLC4A4/SLC6A11/SLC7A13	7
GO:0015103	inorganic anion transmembrane transporter activity	5/77	166/18737	0.0301205	7.32945	5.26175	0.000607001	0.0798207	0.0683675	ANO4/SLC12A4/SLC25A3/SLC4A4/SLC6A11	5
GO:0015294	solute:monoatomic cation symporter activity	4/77	116/18737	0.0344828	8.39095	5.12927	0.00133275	0.0851118	0.0728995	SLC12A4/SLC25A3/SLC4A4/SLC6A11	4
GO:0046873	metal ion transmembrane transporter activity	7/77	444/18737	0.0157658	3.8364	3.88548	0.00230947	0.0851118	0.0728995	KCNAB2/KCNK10/MCOLN2/SCN8A/SLC12A4/SLC4A4/SLC6A11	7
GO:0015297	antiporter activity	4/77	136/18737	0.0294118	7.15699	4.62911	0.00238575	0.0851118	0.0728995	SLC25A12/SLC44A5/SLC4A4/SLC7A13	4
GO:0022804	active transmembrane transporter activity	7/77	458/18737	0.0152838	3.71913	3.78456	0.00274622	0.0851118	0.0728995	SLC12A4/SLC25A12/SLC25A3/SLC44A5/SLC4A4/SLC6A11/SLC7A13	7
GO:0005548	phospholipid transporter activity	3/77	68/18737	0.0441176	10.7355	5.1663	0.00276048	0.0851118	0.0728995	ANO4/ATP8A2/OSBPL8	3
GO:0061629	RNA polymerase II-specific DNA-binding transcription factor binding	6/77	349/18737	0.017192	4.18346	3.85631	0.00312457	0.0851118	0.0728995	C1D/COMMD7/ESRRB/GTF2B/HNF4A/NFATC1	6
GO:0015293	symporter activity	4/77	147/18737	0.0272109	6.62143	4.39536	0.00315844	0.0851118	0.0728995	SLC12A4/SLC25A3/SLC4A4/SLC6A11	4
GO:0008509	monoatomic anion transmembrane transporter activity	4/77	148/18737	0.027027	6.57669	4.3753	0.00323619	0.0851118	0.0728995	ANO4/SLC12A4/SLC4A4/SLC6A11	4
GO:0015377	chloride:monoatomic cation symporter activity	2/77	22/18737	0.0909091	22.1216	6.36753	0.00365084	0.0872883	0.0747636	SLC12A4/SLC6A11	2
GO:0015296	monoatomic anion:monoatomic cation symporter activity	2/77	25/18737	0.08	19.467	5.93519	0.00470373	0.10309	0.088298	SLC12A4/SLC6A11	2
GO:0022853	active monoatomic ion transmembrane transporter activity	5/77	287/18737	0.0174216	4.23933	3.55244	0.00655724	0.132658	0.113623	SLC12A4/SLC25A12/SLC25A3/SLC4A4/SLC6A11	5
GO:0015171	amino acid transmembrane transporter activity	3/77	99/18737	0.030303	7.37387	4.0846	0.00788978	0.148215	0.126948	SLC25A12/SLC6A11/SLC7A13	3
GO:0000993	RNA polymerase II complex binding	2/77	36/18737	0.0555556	13.5188	4.82957	0.00959404	0.168215	0.144079	ESRRB/GTF2B	2
GO:0043175	RNA polymerase core enzyme binding	2/77	42/18737	0.047619	11.5875	4.41249	0.0129055	0.199035	0.170476	ESRRB/GTF2B	2
GO:0015108	chloride transmembrane transporter activity	3/77	120/18737	0.025	6.08344	3.58857	0.0132879	0.199035	0.170476	ANO4/SLC12A4/SLC6A11	3
GO:0140303	intramembrane lipid transporter activity	2/77	45/18737	0.0444444	10.815	4.23445	0.0147221	0.199035	0.170476	ANO4/ATP8A2	2
GO:0000287	magnesium ion binding	4/77	231/18737	0.017316	4.21364	3.157	0.0151117	0.199035	0.170476	ATP8A2/MTG2/NIM1K/TKT	4
GO:0140297	DNA-binding transcription factor binding	6/77	488/18737	0.0122951	2.99186	2.86402	0.0151357	0.199035	0.170476	C1D/COMMD7/ESRRB/GTF2B/HNF4A/NFATC1	6
GO:0004879	nuclear receptor activity	2/77	59/18737	0.0338983	8.24873	3.58221	0.0245232	0.235742	0.201916	ESRRB/HNF4A	2
GO:0070063	RNA polymerase binding	2/77	59/18737	0.0338983	8.24873	3.58221	0.0245232	0.235742	0.201916	ESRRB/GTF2B	2
GO:0008514	organic anion transmembrane transporter activity	4/77	268/18737	0.0149254	3.63191	2.78769	0.0245494	0.235742	0.201916	SLC25A12/SLC4A4/SLC6A11/SLC7A13	4
GO:0015079	potassium ion transmembrane transporter activity	3/77	152/18737	0.0197368	4.80272	3.02387	0.0247421	0.235742	0.201916	KCNAB2/KCNK10/SLC12A4	3
GO:0001098	basal transcription machinery binding	2/77	60/18737	0.0333333	8.11126	3.54402	0.0253023	0.235742	0.201916	ESRRB/GTF2B	2
GO:0001099	basal RNA polymerase II transcription machinery binding	2/77	60/18737	0.0333333	8.11126	3.54402	0.0253023	0.235742	0.201916	ESRRB/GTF2B	2
GO:0098531	ligand-activated transcription factor activity	2/77	60/18737	0.0333333	8.11126	3.54402	0.0253023	0.235742	0.201916	ESRRB/HNF4A	2
GO:1901682	sulfur compound transmembrane transporter activity	2/77	64/18737	0.03125	7.6043	3.39968	0.028518	0.235742	0.201916	SLC25A12/SLC6A11	2
GO:0015081	sodium ion transmembrane transporter activity	3/77	162/18737	0.0185185	4.50625	2.87915	0.0291363	0.235742	0.201916	SCN8A/SLC4A4/SLC6A11	3
GO:0015179	L-amino acid transmembrane transporter activity	2/77	66/18737	0.030303	7.37387	3.33211	0.0301841	0.235742	0.201916	SLC25A12/SLC7A13	2
GO:0005216	monoatomic ion channel activity	5/77	439/18737	0.0113895	2.7715	2.41268	0.0344975	0.235742	0.201916	ANO4/KCNAB2/KCNK10/MCOLN2/SCN8A	5
GO:0005319	lipid transporter activity	3/77	178/18737	0.0168539	4.1012	2.67048	0.0369698	0.235742	0.201916	ANO4/ATP8A2/OSBPL8	3
GO:0022836	gated channel activity	4/77	308/18737	0.012987	3.16023	2.45557	0.0380469	0.235742	0.201916	ANO4/KCNAB2/KCNK10/MCOLN2	4
GO:0005381	iron ion transmembrane transporter activity	1/77	10/18737	0.1	24.3338	4.7411	0.040353	0.235742	0.201916	MCOLN2	1
GO:0005528	FK506 binding	1/77	10/18737	0.1	24.3338	4.7411	0.040353	0.235742	0.201916	NFATC1	1
GO:0035256	G protein-coupled glutamate receptor binding	1/77	10/18737	0.1	24.3338	4.7411	0.040353	0.235742	0.201916	HOMER3	1
GO:0050308	sugar-phosphatase activity	1/77	10/18737	0.1	24.3338	4.7411	0.040353	0.235742	0.201916	G6PC2	1
GO:0140135	mechanosensitive monoatomic cation channel activity	1/77	10/18737	0.1	24.3338	4.7411	0.040353	0.235742	0.201916	KCNK10	1
GO:0046943	carboxylic acid transmembrane transporter activity	3/77	185/18737	0.0162162	3.94602	2.58674	0.0407039	0.235742	0.201916	SLC25A12/SLC6A11/SLC7A13	3
GO:0005342	organic acid transmembrane transporter activity	3/77	186/18737	0.016129	3.9248	2.57512	0.0412524	0.235742	0.201916	SLC25A12/SLC6A11/SLC7A13	3
GO:0001618	virus receptor activity	2/77	79/18737	0.0253165	6.16045	2.95254	0.0419059	0.235742	0.201916	CD4/EFNB2	2
GO:0015370	solute:sodium symporter activity	2/77	79/18737	0.0253165	6.16045	2.95254	0.0419059	0.235742	0.201916	SLC4A4/SLC6A11	2
GO:0140272	exogenous protein binding	2/77	80/18737	0.025	6.08344	2.92691	0.0428684	0.235742	0.201916	CD4/EFNB2	2
GO:0000099	sulfur amino acid transmembrane transporter activity	1/77	11/18737	0.0909091	22.1216	4.5012	0.0442988	0.235742	0.201916	SLC25A12	1
GO:0004016	adenylate cyclase activity	1/77	11/18737	0.0909091	22.1216	4.5012	0.0442988	0.235742	0.201916	GUCY1B1	1
GO:0019203	carbohydrate phosphatase activity	1/77	11/18737	0.0909091	22.1216	4.5012	0.0442988	0.235742	0.201916	G6PC2	1
GO:0034056	estrogen response element binding	1/77	11/18737	0.0909091	22.1216	4.5012	0.0442988	0.235742	0.201916	ESRRB	1
GO:0005527	macrolide binding	1/77	12/18737	0.0833333	20.2781	4.29114	0.0482285	0.235742	0.201916	NFATC1	1
GO:0005261	monoatomic cation channel activity	4/77	333/18737	0.012012	2.92297	2.2744	0.048279	0.235742	0.201916	KCNAB2/KCNK10/MCOLN2/SCN8A	4
GO:0008417	fucosyltransferase activity	1/77	13/18737	0.0769231	18.7183	4.10508	0.0521424	0.235742	0.201916	FUT8	1
GO:0140333	glycerophospholipid flippase activity	1/77	13/18737	0.0769231	18.7183	4.10508	0.0521424	0.235742	0.201916	ATP8A2	1
GO:0140410	monoatomic cation:bicarbonate symporter activity	1/77	13/18737	0.0769231	18.7183	4.10508	0.0521424	0.235742	0.201916	SLC4A4	1
GO:0005543	phospholipid binding	5/77	494/18737	0.0101215	2.46293	2.11674	0.0525909	0.235742	0.201916	CIBAR1/EEA1/OSBPL8/SNX8/SPTBN1	5
GO:0005249	voltage-gated potassium channel activity	2/77	90/18737	0.0222222	5.4075	2.69239	0.0529344	0.235742	0.201916	KCNAB2/KCNK10	2
GO:0004065	arylsulfatase activity	1/77	14/18737	0.0714286	17.3813	3.93869	0.0560403	0.235742	0.201916	ARSJ	1
GO:0005313	L-glutamate transmembrane transporter activity	1/77	14/18737	0.0714286	17.3813	3.93869	0.0560403	0.235742	0.201916	SLC25A12	1
GO:0005545	1-phosphatidylinositol binding	1/77	14/18737	0.0714286	17.3813	3.93869	0.0560403	0.235742	0.201916	EEA1	1
GO:0008474	palmitoyl-(protein) hydrolase activity	1/77	14/18737	0.0714286	17.3813	3.93869	0.0560403	0.235742	0.201916	LYPLAL1	1
GO:0098599	palmitoyl hydrolase activity	1/77	14/18737	0.0714286	17.3813	3.93869	0.0560403	0.235742	0.201916	LYPLAL1	1
GO:0016410	N-acyltransferase activity	2/77	93/18737	0.0215054	5.23307	2.62879	0.0561034	0.235742	0.201916	CERS5/GTF2B	2
GO:0004089	carbonate dehydratase activity	1/77	15/18737	0.0666667	16.2225	3.78864	0.0599224	0.235742	0.201916	CA10	1
GO:0015556	C4-dicarboxylate transmembrane transporter activity	1/77	15/18737	0.0666667	16.2225	3.78864	0.0599224	0.235742	0.201916	SLC25A12	1
GO:0140161	monocarboxylate:sodium symporter activity	1/77	15/18737	0.0666667	16.2225	3.78864	0.0599224	0.235742	0.201916	SLC6A11	1
GO:0015378	sodium:chloride symporter activity	1/77	16/18737	0.0625	15.2086	3.65237	0.0637888	0.235742	0.201916	SLC6A11	1
GO:0022841	potassium ion leak channel activity	1/77	16/18737	0.0625	15.2086	3.65237	0.0637888	0.235742	0.201916	KCNK10	1
GO:0140327	flippase activity	1/77	16/18737	0.0625	15.2086	3.65237	0.0637888	0.235742	0.201916	ATP8A2	1
GO:0140328	floppase activity	1/77	16/18737	0.0625	15.2086	3.65237	0.0637888	0.235742	0.201916	ATP8A2	1
GO:0016747	acyltransferase activity, transferring groups other than amino-acyl groups	3/77	224/18737	0.0133929	3.25899	2.18488	0.0648031	0.235742	0.201916	CERS5/CPT1A/GTF2B	3
GO:0008484	sulfuric ester hydrolase activity	1/77	17/18737	0.0588235	14.314	3.52783	0.0676395	0.235742	0.201916	ARSJ	1
GO:0015278	intracellularly gated calcium channel activity	1/77	17/18737	0.0588235	14.314	3.52783	0.0676395	0.235742	0.201916	MCOLN2	1
GO:0015172	acidic amino acid transmembrane transporter activity	1/77	18/18737	0.0555556	13.5188	3.41338	0.0714745	0.235742	0.201916	SLC25A12	1
GO:0015373	monoatomic anion:sodium symporter activity	1/77	18/18737	0.0555556	13.5188	3.41338	0.0714745	0.235742	0.201916	SLC6A11	1
GO:0017128	phospholipid scramblase activity	1/77	18/18737	0.0555556	13.5188	3.41338	0.0714745	0.235742	0.201916	ANO4	1
GO:0043024	ribosomal small subunit binding	1/77	18/18737	0.0555556	13.5188	3.41338	0.0714745	0.235742	0.201916	EIF1B	1
GO:0005496	steroid binding	2/77	108/18737	0.0185185	4.50625	2.34741	0.0728852	0.235742	0.201916	ESRRB/OSBPL8	2
GO:0005229	intracellularly calcium-gated chloride channel activity	1/77	19/18737	0.0526316	12.8072	3.30768	0.0752939	0.235742	0.201916	ANO4	1
GO:0008381	mechanosensitive monoatomic ion channel activity	1/77	19/18737	0.0526316	12.8072	3.30768	0.0752939	0.235742	0.201916	KCNK10	1
GO:0015355	secondary active monocarboxylate transmembrane transporter activity	1/77	19/18737	0.0526316	12.8072	3.30768	0.0752939	0.235742	0.201916	SLC6A11	1
GO:0017075	syntaxin-1 binding	1/77	19/18737	0.0526316	12.8072	3.30768	0.0752939	0.235742	0.201916	STXBP3	1
GO:0022840	leak channel activity	1/77	19/18737	0.0526316	12.8072	3.30768	0.0752939	0.235742	0.201916	KCNK10	1
GO:0022842	narrow pore channel activity	1/77	19/18737	0.0526316	12.8072	3.30768	0.0752939	0.235742	0.201916	KCNK10	1
GO:0030506	ankyrin binding	1/77	19/18737	0.0526316	12.8072	3.30768	0.0752939	0.235742	0.201916	SPTBN1	1
GO:0031420	alkali metal ion binding	1/77	19/18737	0.0526316	12.8072	3.30768	0.0752939	0.235742	0.201916	SCN8A	1
GO:0141147	intracellularly calcium-gated channel activity	1/77	19/18737	0.0526316	12.8072	3.30768	0.0752939	0.235742	0.201916	ANO4	1
GO:0017124	SH3 domain binding	2/77	113/18737	0.0176991	4.30686	2.26489	0.0787985	0.239085	0.204779	FUT8/RAPGEF1	2
GO:0000979	RNA polymerase II core promoter sequence-specific DNA binding	1/77	20/18737	0.05	12.1669	3.20964	0.0790979	0.239085	0.204779	GTF2B	1
GO:0030742	GTP-dependent protein binding	1/77	20/18737	0.05	12.1669	3.20964	0.0790979	0.239085	0.204779	EEA1	1
GO:0005267	potassium channel activity	2/77	116/18737	0.0172414	4.19548	2.21764	0.0824168	0.239085	0.204779	KCNAB2/KCNK10	2
GO:0005248	voltage-gated sodium channel activity	1/77	21/18737	0.047619	11.5875	3.11835	0.0828864	0.239085	0.204779	SCN8A	1
GO:0008373	sialyltransferase activity	1/77	21/18737	0.047619	11.5875	3.11835	0.0828864	0.239085	0.204779	ST3GAL5	1
GO:0009975	cyclase activity	1/77	21/18737	0.047619	11.5875	3.11835	0.0828864	0.239085	0.204779	GUCY1B1	1
GO:0001221	transcription coregulator binding	2/77	117/18737	0.017094	4.15962	2.20225	0.0836342	0.239085	0.204779	MTF2/NFATC1	2
GO:0016780	phosphotransferase activity, for other substituted phosphate groups	1/77	22/18737	0.0454545	11.0608	3.03303	0.0866595	0.242462	0.207672	PGS1	1
GO:0031683	G-protein beta/gamma-subunit complex binding	1/77	22/18737	0.0454545	11.0608	3.03303	0.0866595	0.242462	0.207672	CETN3	1
GO:0005283	amino acid:sodium symporter activity	1/77	23/18737	0.0434783	10.5799	2.95304	0.0904173	0.245152	0.209976	SLC6A11	1
GO:0016849	phosphorus-oxygen lyase activity	1/77	23/18737	0.0434783	10.5799	2.95304	0.0904173	0.245152	0.209976	GUCY1B1	1
GO:0140103	catalytic activity, acting on a glycoprotein	1/77	23/18737	0.0434783	10.5799	2.95304	0.0904173	0.245152	0.209976	FUT8	1
GO:0004622	lysophospholipase activity	1/77	24/18737	0.0416667	10.1391	2.87782	0.0941599	0.24764	0.212107	LYPLAL1	1
GO:0005315	phosphate transmembrane transporter activity	1/77	24/18737	0.0416667	10.1391	2.87782	0.0941599	0.24764	0.212107	SLC25A3	1
GO:0015295	solute:proton symporter activity	1/77	24/18737	0.0416667	10.1391	2.87782	0.0941599	0.24764	0.212107	SLC25A3	1
GO:0003707	nuclear steroid receptor activity	1/77	25/18737	0.04	9.73351	2.8069	0.0978872	0.252395	0.21618	ESRRB	1
GO:0017025	TBP-class protein binding	1/77	25/18737	0.04	9.73351	2.8069	0.0978872	0.252395	0.21618	GTF2B	1
GO:0015271	outward rectifier potassium channel activity	1/77	27/18737	0.037037	9.01251	2.67634	0.105297	0.258413	0.221334	KCNK10	1
GO:0023026	MHC class II protein complex binding	1/77	27/18737	0.037037	9.01251	2.67634	0.105297	0.258413	0.221334	CD4	1
GO:0140326	ATPase-coupled intramembrane lipid transporter activity	1/77	27/18737	0.037037	9.01251	2.67634	0.105297	0.258413	0.221334	ATP8A2	1
GO:0022843	voltage-gated monoatomic cation channel activity	2/77	135/18737	0.0148148	3.605	1.9513	0.106435	0.258413	0.221334	KCNAB2/KCNK10	2
GO:0035091	phosphatidylinositol binding	3/77	280/18737	0.0107143	2.60719	1.74058	0.108272	0.258413	0.221334	EEA1/OSBPL8/SNX8	3
GO:0046875	ephrin receptor binding	1/77	28/18737	0.0357143	8.69063	2.61604	0.108979	0.258413	0.221334	EFNB2	1
GO:0046966	nuclear thyroid hormone receptor binding	1/77	28/18737	0.0357143	8.69063	2.61604	0.108979	0.258413	0.221334	GTF2B	1
GO:0051019	mitogen-activated protein kinase binding	1/77	28/18737	0.0357143	8.69063	2.61604	0.108979	0.258413	0.221334	NFATC1	1
GO:0016922	nuclear receptor binding	2/77	137/18737	0.0145985	3.55237	1.92609	0.109064	0.258413	0.221334	C1D/GTF2B	2
GO:0005416	amino acid:monoatomic cation symporter activity	1/77	29/18737	0.0344828	8.39095	2.55867	0.112646	0.264516	0.226562	SLC6A11	1
GO:0005217	intracellularly ligand-gated monoatomic ion channel activity	1/77	30/18737	0.0333333	8.11126	2.50399	0.116298	0.265067	0.227034	MCOLN2	1
GO:0099604	ligand-gated calcium channel activity	1/77	30/18737	0.0333333	8.11126	2.50399	0.116298	0.265067	0.227034	MCOLN2	1
GO:0005310	dicarboxylic acid transmembrane transporter activity	1/77	31/18737	0.0322581	7.8496	2.45179	0.119935	0.265067	0.227034	SLC25A12	1
GO:0005452	solute:inorganic anion antiporter activity	1/77	31/18737	0.0322581	7.8496	2.45179	0.119935	0.265067	0.227034	SLC4A4	1
GO:0051059	NF-kappaB binding	1/77	31/18737	0.0322581	7.8496	2.45179	0.119935	0.265067	0.227034	COMMD7	1
GO:0070273	phosphatidylinositol-4-phosphate binding	1/77	31/18737	0.0322581	7.8496	2.45179	0.119935	0.265067	0.227034	OSBPL8	1
GO:0072349	modified amino acid transmembrane transporter activity	1/77	31/18737	0.0322581	7.8496	2.45179	0.119935	0.265067	0.227034	SLC25A12	1
GO:0015106	bicarbonate transmembrane transporter activity	1/77	32/18737	0.03125	7.6043	2.40188	0.123558	0.270798	0.231942	SLC4A4	1
GO:0005343	organic acid:sodium symporter activity	1/77	35/18737	0.0285714	6.9525	2.26422	0.134338	0.291991	0.250094	SLC6A11	1
GO:0004033	aldo-keto reductase (NADPH) activity	1/77	36/18737	0.0277778	6.75938	2.22189	0.137902	0.292486	0.250518	KCNAB2	1
GO:0004190	aspartic-type endopeptidase activity	1/77	36/18737	0.0277778	6.75938	2.22189	0.137902	0.292486	0.250518	CASP7	1
GO:0016409	palmitoyltransferase activity	1/77	36/18737	0.0277778	6.75938	2.22189	0.137902	0.292486	0.250518	CPT1A	1
GO:0023023	MHC protein complex binding	1/77	37/18737	0.027027	6.57669	2.18115	0.141452	0.295252	0.252888	CD4	1
GO:0070001	aspartic-type peptidase activity	1/77	37/18737	0.027027	6.57669	2.18115	0.141452	0.295252	0.252888	CASP7	1
GO:0005244	voltage-gated monoatomic ion channel activity	2/77	164/18737	0.0121951	2.96753	1.62566	0.146071	0.302494	0.25909	KCNAB2/KCNK10	2
GO:0005201	extracellular matrix structural constituent	2/77	166/18737	0.0120482	2.93178	1.60591	0.148909	0.30359	0.260029	CD4/SPON1	2
GO:0022832	voltage-gated channel activity	2/77	166/18737	0.0120482	2.93178	1.60591	0.148909	0.30359	0.260029	KCNAB2/KCNK10	2
GO:0050997	quaternary ammonium group binding	1/77	40/18737	0.025	6.08344	2.06743	0.152014	0.307536	0.263409	TKT	1
GO:0015175	neutral L-amino acid transmembrane transporter activity	1/77	41/18737	0.0243902	5.93506	2.03207	0.155506	0.312037	0.267264	SLC25A12	1
GO:0004402	histone acetyltransferase activity	1/77	42/18737	0.0238095	5.79375	1.99786	0.158985	0.312037	0.267264	GTF2B	1
GO:0042287	MHC protein binding	1/77	42/18737	0.0238095	5.79375	1.99786	0.158985	0.312037	0.267264	CD4	1
GO:0051879	Hsp90 protein binding	1/77	42/18737	0.0238095	5.79375	1.99786	0.158985	0.312037	0.267264	GUCY1B1	1
GO:0001046	core promoter sequence-specific DNA binding	1/77	43/18737	0.0232558	5.65902	1.96474	0.162448	0.314147	0.269071	GTF2B	1
GO:0046915	transition metal ion transmembrane transporter activity	1/77	43/18737	0.0232558	5.65902	1.96474	0.162448	0.314147	0.269071	MCOLN2	1
GO:0016790	thiolester hydrolase activity	1/77	44/18737	0.0227273	5.5304	1.93264	0.165898	0.318476	0.272779	LYPLAL1	1
GO:0001223	transcription coactivator binding	1/77	45/18737	0.0222222	5.4075	1.90151	0.169334	0.322716	0.276411	NFATC1	1
GO:0061733	peptide-lysine-N-acetyltransferase activity	1/77	46/18737	0.0217391	5.28995	1.8713	0.172756	0.32345	0.27704	GTF2B	1
GO:0099095	ligand-gated monoatomic anion channel activity	1/77	46/18737	0.0217391	5.28995	1.8713	0.172756	0.32345	0.27704	ANO4	1
GO:0015276	ligand-gated monoatomic ion channel activity	2/77	184/18737	0.0108696	2.64497	1.44042	0.174921	0.32345	0.27704	ANO4/MCOLN2	2
GO:0005504	fatty acid binding	1/77	47/18737	0.0212766	5.1774	1.84195	0.176164	0.32345	0.27704	HNF4A	1
GO:0015078	proton transmembrane transporter activity	2/77	185/18737	0.0108108	2.63068	1.43181	0.176388	0.32345	0.27704	SLC25A12/SLC25A3	2
GO:0022834	ligand-gated channel activity	2/77	186/18737	0.0107527	2.61653	1.42326	0.177857	0.32345	0.27704	ANO4/MCOLN2	2
GO:0005272	sodium channel activity	1/77	48/18737	0.0208333	5.06953	1.81343	0.179558	0.32345	0.27704	SCN8A	1
GO:0035254	glutamate receptor binding	1/77	48/18737	0.0208333	5.06953	1.81343	0.179558	0.32345	0.27704	HOMER3	1
GO:0001222	transcription corepressor binding	1/77	49/18737	0.0204082	4.96607	1.78569	0.182938	0.327298	0.280335	MTF2	1
GO:0016251	RNA polymerase II general transcription initiation factor activity	1/77	50/18737	0.02	4.86675	1.75869	0.186305	0.330331	0.282933	GTF2B	1
GO:0003743	translation initiation factor activity	1/77	51/18737	0.0196078	4.77133	1.7324	0.189658	0.330331	0.282933	EIF1B	1
GO:0016597	amino acid binding	1/77	51/18737	0.0196078	4.77133	1.7324	0.189658	0.330331	0.282933	SLC6A11	1
GO:0034212	peptide N-acetyltransferase activity	1/77	51/18737	0.0196078	4.77133	1.7324	0.189658	0.330331	0.282933	GTF2B	1
GO:0018455	alcohol dehydrogenase [NAD(P)+] activity	1/77	52/18737	0.0192308	4.67957	1.70679	0.192997	0.333935	0.28602	KCNAB2	1
GO:0140296	general transcription initiation factor binding	1/77	53/18737	0.0188679	4.59128	1.68182	0.196322	0.337469	0.289047	GTF2B	1
GO:0015485	cholesterol binding	1/77	54/18737	0.0185185	4.50625	1.65747	0.199635	0.339531	0.290813	OSBPL8	1
GO:0016829	lyase activity	2/77	201/18737	0.00995025	2.42127	1.30135	0.200104	0.339531	0.290813	CA10/GUCY1B1	2
GO:0008374	O-acyltransferase activity	1/77	55/18737	0.0181818	4.42432	1.6337	0.202933	0.342125	0.293034	CPT1A	1
GO:0005525	GTP binding	3/77	380/18737	0.00789474	1.92109	1.16525	0.205362	0.343262	0.294009	ARL5B/GUCY1B1/MTG2	3
GO:0001786	phosphatidylserine binding	1/77	56/18737	0.0178571	4.34532	1.61049	0.206218	0.343262	0.294009	OSBPL8	1
GO:0005516	calmodulin binding	2/77	206/18737	0.00970874	2.3625	1.26313	0.207596	0.343382	0.294111	EEA1/SPTBN1	2
GO:0015459	potassium channel regulator activity	1/77	59/18737	0.0169492	4.12437	1.54401	0.215994	0.35504	0.304097	KCNAB2	1
GO:0004714	transmembrane receptor protein tyrosine kinase activity	1/77	60/18737	0.0166667	4.05563	1.52283	0.219226	0.356726	0.305541	RET	1
GO:0015026	coreceptor activity	1/77	61/18737	0.0163934	3.98914	1.5021	0.222445	0.356726	0.305541	CD4	1
GO:0016836	hydro-lyase activity	1/77	61/18737	0.0163934	3.98914	1.5021	0.222445	0.356726	0.305541	CA10	1
GO:0019905	syntaxin binding	1/77	61/18737	0.0163934	3.98914	1.5021	0.222445	0.356726	0.305541	STXBP3	1
GO:0019001	guanyl nucleotide binding	3/77	402/18737	0.00746269	1.81595	1.06234	0.228964	0.362756	0.310705	ARL5B/GUCY1B1/MTG2	3
GO:0032561	guanyl ribonucleotide binding	3/77	402/18737	0.00746269	1.81595	1.06234	0.228964	0.362756	0.310705	ARL5B/GUCY1B1/MTG2	3
GO:0120013	lipid transfer activity	1/77	64/18737	0.015625	3.80215	1.44246	0.232023	0.365402	0.312972	OSBPL8	1
GO:0140223	general transcription initiation factor activity	1/77	65/18737	0.0153846	3.74366	1.42337	0.23519	0.368185	0.315355	GTF2B	1
GO:0005085	guanyl-nucleotide exchange factor activity	2/77	230/18737	0.00869565	2.11598	1.09391	0.243906	0.376218	0.322236	FGD3/RAPGEF1	2
GO:0008080	N-acetyltransferase activity	1/77	68/18737	0.0147059	3.5785	1.36832	0.244614	0.376218	0.322236	GTF2B	1
GO:0032934	sterol binding	1/77	68/18737	0.0147059	3.5785	1.36832	0.244614	0.376218	0.322236	OSBPL8	1
GO:0043539	protein serine/threonine kinase activator activity	1/77	69/18737	0.0144928	3.52663	1.35066	0.247729	0.376605	0.322568	MOB1A	1
GO:1990841	promoter-specific chromatin binding	1/77	69/18737	0.0144928	3.52663	1.35066	0.247729	0.376605	0.322568	GTF2B	1
GO:0008028	monocarboxylic acid transmembrane transporter activity	1/77	73/18737	0.0136986	3.33339	1.28314	0.260065	0.393087	0.336684	SLC6A11	1
GO:0016835	carbon-oxygen lyase activity	1/77	79/18737	0.0126582	3.08022	1.1902	0.278196	0.411042	0.352063	CA10	1
GO:0019199	transmembrane receptor protein kinase activity	1/77	79/18737	0.0126582	3.08022	1.1902	0.278196	0.411042	0.352063	RET	1
GO:0033293	monocarboxylic acid binding	1/77	79/18737	0.0126582	3.08022	1.1902	0.278196	0.411042	0.352063	HNF4A	1
GO:0035064	methylated histone binding	1/77	79/18737	0.0126582	3.08022	1.1902	0.278196	0.411042	0.352063	MTF2	1
GO:0140034	methylation-dependent protein binding	1/77	81/18737	0.0123457	3.00417	1.16117	0.284141	0.417161	0.357304	MTF2	1
GO:0005254	chloride channel activity	1/77	82/18737	0.0121951	2.96753	1.14699	0.287096	0.417161	0.357304	ANO4	1
GO:0015101	organic cation transmembrane transporter activity	1/77	82/18737	0.0121951	2.96753	1.14699	0.287096	0.417161	0.357304	SLC44A5	1
GO:0008135	translation factor activity, RNA binding	1/77	83/18737	0.0120482	2.93178	1.13302	0.290038	0.419121	0.358983	EIF1B	1
GO:0003730	mRNA 3'-UTR binding	2/77	262/18737	0.00763359	1.85754	0.897926	0.292669	0.420611	0.36026	ELAVL2/TAF15	2
GO:0004197	cysteine-type endopeptidase activity	1/77	85/18737	0.0117647	2.8628	1.10571	0.295888	0.422926	0.362242	CASP7	1
GO:0016757	glycosyltransferase activity	2/77	267/18737	0.00749064	1.82275	0.869802	0.300274	0.426876	0.365625	FUT8/ST3GAL5	2
GO:0072341	modified amino acid binding	1/77	88/18737	0.0113636	2.7652	1.06619	0.304572	0.430659	0.368865	OSBPL8	1
GO:0043178	alcohol binding	1/77	91/18737	0.010989	2.67404	1.0283	0.313151	0.440421	0.377227	OSBPL8	1
GO:0001228	DNA-binding transcription activator activity, RNA polymerase II-specific	3/77	480/18737	0.00625	1.52086	0.7426	0.315756	0.441723	0.378342	ESRRB/HNF4A/NFATC1	3
GO:0001216	DNA-binding transcription activator activity	3/77	487/18737	0.00616016	1.499	0.71674	0.32366	0.449076	0.38464	ESRRB/HNF4A/NFATC1	3
GO:0016407	acetyltransferase activity	1/77	95/18737	0.0105263	2.56145	0.980102	0.324428	0.449076	0.38464	GTF2B	1
GO:0030695	GTPase regulator activity	3/77	491/18737	0.00610998	1.48679	0.702142	0.328177	0.449535	0.385033	FGD3/RAPGEF1/STARD13	3
GO:0060589	nucleoside-triphosphatase regulator activity	3/77	491/18737	0.00610998	1.48679	0.702142	0.328177	0.449535	0.385033	FGD3/RAPGEF1/STARD13	3
GO:0004896	cytokine receptor activity	1/77	97/18737	0.0103093	2.50864	0.956919	0.329997	0.449685	0.385162	CD4	1
GO:0005253	monoatomic anion channel activity	1/77	102/18737	0.00980392	2.38566	0.901407	0.343723	0.465975	0.399114	ANO4	1
GO:0004620	phospholipase activity	1/77	104/18737	0.00961538	2.33979	0.880113	0.349136	0.470886	0.40332	LYPLAL1	1
GO:0000149	SNARE binding	1/77	107/18737	0.00934579	2.27418	0.849074	0.357172	0.479266	0.410498	STXBP3	1
GO:0043022	ribosome binding	1/77	110/18737	0.00909091	2.21216	0.819055	0.36511	0.484969	0.415383	EIF1B	1
GO:0090079	translation regulator activity, nucleic acid binding	1/77	110/18737	0.00909091	2.21216	0.819055	0.36511	0.484969	0.415383	EIF1B	1
GO:0005200	structural constituent of cytoskeleton	1/77	113/18737	0.00884956	2.15343	0.789991	0.372951	0.49153	0.421003	SPTBN1	1
GO:0051020	GTPase binding	2/77	316/18737	0.00632911	1.54011	0.622012	0.373787	0.49153	0.421003	FGD3/SPTBN1	2
GO:0016616	oxidoreductase activity, acting on the CH-OH group of donors, NAD or NADP as acceptor	1/77	122/18737	0.00819672	1.99457	0.707966	0.395907	0.518027	0.443697	KCNAB2	1
GO:0003924	GTPase activity	2/77	333/18737	0.00600601	1.46149	0.545826	0.398635	0.519015	0.444544	ARL5B/MTG2	2
GO:1990782	protein tyrosine kinase binding	1/77	126/18737	0.00793651	1.93125	0.673745	0.405841	0.525794	0.45035	CD4	1
GO:0016298	lipase activity	1/77	129/18737	0.00775194	1.88634	0.648892	0.413185	0.532685	0.456252	LYPLAL1	1
GO:0005262	calcium channel activity	1/77	131/18737	0.00763359	1.85754	0.63269	0.418032	0.533701	0.457122	MCOLN2	1
GO:0031072	heat shock protein binding	1/77	131/18737	0.00763359	1.85754	0.63269	0.418032	0.533701	0.457122	GUCY1B1	1
GO:0016614	oxidoreductase activity, acting on CH-OH group of donors	1/77	132/18737	0.00757576	1.84347	0.624695	0.42044	0.534183	0.457535	KCNAB2	1
GO:0030295	protein kinase activator activity	1/77	134/18737	0.00746269	1.81595	0.608911	0.425228	0.537668	0.46052	MOB1A	1
GO:0099094	ligand-gated monoatomic cation channel activity	1/77	136/18737	0.00735294	1.78925	0.593393	0.429976	0.538669	0.461377	MCOLN2	1
GO:0061630	ubiquitin protein ligase activity	2/77	355/18737	0.0056338	1.37092	0.453233	0.430116	0.538669	0.461377	LRSAM1/RNF10	2
GO:0044325	transmembrane transporter binding	1/77	137/18737	0.00729927	1.77619	0.585731	0.432336	0.538883	0.461561	KCNAB2	1
GO:0004713	protein tyrosine kinase activity	1/77	138/18737	0.00724638	1.76332	0.578132	0.434686	0.539257	0.461881	RET	1
GO:0046982	protein heterodimerization activity	2/77	363/18737	0.00550964	1.3407	0.421072	0.441354	0.543403	0.465432	ABTB2/SLC7A13	2
GO:0019209	kinase activator activity	1/77	142/18737	0.00704225	1.71365	0.548348	0.44399	0.543403	0.465432	MOB1A	1
GO:0019955	cytokine binding	1/77	143/18737	0.00699301	1.70166	0.54105	0.446293	0.543403	0.465432	CD4	1
GO:0020037	heme binding	1/77	143/18737	0.00699301	1.70166	0.54105	0.446293	0.543403	0.465432	GUCY1B1	1
GO:0061659	ubiquitin-like protein ligase activity	2/77	374/18737	0.00534759	1.30127	0.37805	0.456611	0.552136	0.472912	LRSAM1/RNF10	2
GO:0015085	calcium ion transmembrane transporter activity	1/77	148/18737	0.00675676	1.64417	0.505398	0.457664	0.552136	0.472912	MCOLN2	1
GO:0019842	vitamin binding	1/77	150/18737	0.00666667	1.62225	0.491513	0.462148	0.555	0.475365	TKT	1
GO:0046906	tetrapyrrole binding	1/77	153/18737	0.00653595	1.59044	0.471066	0.468805	0.560435	0.480021	GUCY1B1	1
GO:0140375	immune receptor activity	1/77	154/18737	0.00649351	1.58011	0.464349	0.471006	0.560518	0.480092	CD4	1
GO:0099106	ion channel regulator activity	1/77	159/18737	0.00628931	1.53043	0.431471	0.481876	0.570872	0.488959	KCNAB2	1
GO:0016247	channel regulator activity	1/77	167/18737	0.00598802	1.45711	0.381156	0.498812	0.588285	0.503874	KCNAB2	1
GO:0141108	transporter regulator activity	1/77	169/18737	0.00591716	1.43987	0.368987	0.50296	0.590529	0.505796	KCNAB2	1
GO:0043021	ribonucleoprotein complex binding	1/77	174/18737	0.00574713	1.39849	0.339233	0.513182	0.599852	0.513782	EIF1B	1
GO:1901981	phosphatidylinositol phosphate binding	1/77	181/18737	0.00552486	1.34441	0.299087	0.527145	0.613447	0.525426	OSBPL8	1
GO:0008234	cysteine-type peptidase activity	1/77	184/18737	0.00543478	1.32249	0.282386	0.533007	0.617537	0.528929	CASP7	1
GO:0031406	carboxylic acid binding	1/77	187/18737	0.00534759	1.30127	0.265971	0.538798	0.618293	0.529576	HNF4A	1
GO:0140993	histone modifying activity	2/77	438/18737	0.00456621	1.11113	0.151177	0.540451	0.618293	0.529576	GTF2B/NIM1K	2
GO:0140030	modification-dependent protein binding	1/77	188/18737	0.00531915	1.29435	0.260561	0.540712	0.618293	0.529576	MTF2	1
GO:0003779	actin binding	2/77	441/18737	0.00453515	1.10357	0.141388	0.544162	0.619543	0.530648	FAM107A/SPTBN1	2
GO:0052689	carboxylic ester hydrolase activity	1/77	195/18737	0.00512821	1.24789	0.223521	0.553895	0.626696	0.536774	LYPLAL1	1
GO:0004842	ubiquitin-protein transferase activity	2/77	452/18737	0.00442478	1.07672	0.106055	0.557592	0.626696	0.536774	LRSAM1/RNF10	2
GO:0016758	hexosyltransferase activity	1/77	197/18737	0.00507614	1.23522	0.213194	0.557593	0.626696	0.536774	FUT8	1
GO:0043177	organic acid binding	1/77	199/18737	0.00502513	1.2228	0.202975	0.56126	0.628134	0.538005	HNF4A	1
GO:0003714	transcription corepressor activity	1/77	205/18737	0.00487805	1.18701	0.172948	0.572083	0.637533	0.546056	C1D	1
GO:0051015	actin filament binding	1/77	211/18737	0.00473934	1.15326	0.143815	0.582642	0.64656	0.553788	SPTBN1	1
GO:0019787	ubiquitin-like protein transferase activity	2/77	482/18737	0.00414938	1.0097	0.0138588	0.592806	0.655075	0.561081	LRSAM1/RNF10	2
GO:0016755	aminoacyltransferase activity	2/77	499/18737	0.00400802	0.975301	-0.0359223	0.611834	0.673273	0.576668	LRSAM1/RNF10	2
GO:0019887	protein kinase regulator activity	1/77	243/18737	0.00411523	1.00139	0.00140053	0.63476	0.689086	0.590211	MOB1A	1
GO:0033218	amide binding	1/77	244/18737	0.00409836	0.997286	-0.00274163	0.636281	0.689086	0.590211	NFATC1	1
GO:0005539	glycosaminoglycan binding	1/77	246/18737	0.00406504	0.989177	-0.010976	0.639304	0.689086	0.590211	EGFLAM	1
GO:0044024	histone H2AS1 kinase activity	1/77	246/18737	0.00406504	0.989177	-0.010976	0.639304	0.689086	0.590211	NIM1K	1
GO:0140995	histone H2A kinase activity	1/77	246/18737	0.00406504	0.989177	-0.010976	0.639304	0.689086	0.590211	NIM1K	1
GO:0042393	histone binding	1/77	249/18737	0.00401606	0.97726	-0.0232049	0.643791	0.69109	0.591928	MTF2	1
GO:0035173	histone kinase activity	1/77	256/18737	0.00390625	0.950538	-0.0511869	0.654049	0.699248	0.598915	NIM1K	1
GO:0005096	GTPase activator activity	1/77	272/18737	0.00367647	0.894624	-0.112455	0.676413	0.71587	0.613152	STARD13	1
GO:0016791	phosphatase activity	1/77	273/18737	0.003663	0.891347	-0.116169	0.677763	0.71587	0.613152	G6PC2	1
GO:0019207	kinase regulator activity	1/77	273/18737	0.003663	0.891347	-0.116169	0.677763	0.71587	0.613152	MOB1A	1
GO:1901681	sulfur compound binding	1/77	277/18737	0.00361011	0.878475	-0.130893	0.683105	0.718626	0.615513	TKT	1
GO:0008017	microtubule binding	1/77	280/18737	0.00357143	0.869063	-0.141804	0.687054	0.719901	0.616605	CETN3	1
GO:0031267	small GTPase binding	1/77	284/18737	0.00352113	0.856823	-0.156181	0.692244	0.722461	0.618798	FGD3	1
GO:0001664	G protein-coupled receptor binding	1/77	299/18737	0.00334448	0.813838	-0.208448	0.710961	0.738647	0.632662	HOMER3	1
GO:0031625	ubiquitin protein ligase binding	1/77	301/18737	0.00332226	0.808431	-0.21523	0.71337	0.738647	0.632662	CKB	1
GO:0044389	ubiquitin-like protein ligase binding	1/77	321/18737	0.00311526	0.758061	-0.280859	0.736398	0.759501	0.650523	CKB	1
GO:0045296	cadherin binding	1/77	334/18737	0.00299401	0.728556	-0.321542	0.750376	0.770895	0.660282	SPTBN1	1
GO:0042578	phosphoric ester hydrolase activity	1/77	363/18737	0.00275482	0.670352	-0.407409	0.778977	0.794073	0.680135	G6PC2	1
GO:0106310	protein serine kinase activity	1/77	363/18737	0.00275482	0.670352	-0.407409	0.778977	0.794073	0.680135	NIM1K	1
GO:0015631	tubulin binding	1/77	392/18737	0.00255102	0.620759	-0.487447	0.804338	0.81676	0.699566	CETN3	1
GO:0004175	endopeptidase activity	1/77	404/18737	0.00247525	0.602321	-0.51908	0.813972	0.823364	0.705222	CASP7	1
GO:0016887	ATP hydrolysis activity	1/77	418/18737	0.00239234	0.582148	-0.554994	0.82462	0.830939	0.711711	ATP8A2	1
GO:0004674	protein serine/threonine kinase activity	1/77	429/18737	0.002331	0.567221	-0.582509	0.832563	0.835741	0.715823	NIM1K	1
GO:0045182	translation regulator activity	1/77	438/18737	0.00228311	0.555565	-0.604588	0.838797	0.838797	0.718441	EIF1B	1

## Sheet: KEGG
category	subcategory	ID	Description	GeneRatio	BgRatio	RichFactor	FoldEnrichment	zScore	pvalue	p.adjust	qvalue	geneID	Count
Cellular Processes	Transport and catabolism	hsa04148	Efferocytosis	5/38	157/9392	0.0318471	7.87127	5.53372	0.000393703	0.0464569	0.0464155	ANO4/ATP8A2/CASP7/CPT1A/NFATC1	5
Environmental Information Processing	Signal transduction	hsa04152	AMPK signaling pathway	3/38	122/9392	0.0245902	6.07765	3.59793	0.0129588	0.399744	0.399388	CPT1A/G6PC2/HNF4A	3
Organismal Systems	Immune system	hsa04660	T cell receptor signaling pathway	3/38	122/9392	0.0245902	6.07765	3.59793	0.0129588	0.399744	0.399388	CD4/LCP2/NFATC1	3
Genetic Information Processing	Transcription	hsa03022	Basal transcription factors	2/38	44/9392	0.0454545	11.2344	4.33691	0.0135506	0.399744	0.399388	GTF2B/TAF15	2
Human Diseases	Infectious disease: bacterial	hsa05135	Yersinia infection	3/38	138/9392	0.0217391	5.373	3.2984	0.0179971	0.424732	0.424353	CD4/LCP2/NFATC1	3
Organismal Systems	Endocrine system	hsa04920	Adipocytokine signaling pathway	2/38	70/9392	0.0285714	7.06165	3.2444	0.0323951	0.528769	0.528298	CPT1A/G6PC2	2
Human Diseases	Cancer: overview	hsa05235	PD-L1 expression and PD-1 checkpoint pathway in cancer	2/38	90/9392	0.0222222	5.4924	2.72936	0.0510939	0.528769	0.528298	CD4/NFATC1	2
Organismal Systems	Immune system	hsa04658	Th1 and Th2 cell differentiation	2/38	93/9392	0.0215054	5.31522	2.66548	0.0541687	0.528769	0.528298	CD4/NFATC1	2
Metabolism	Glycan biosynthesis and metabolism	hsa00533	Glycosaminoglycan biosynthesis - keratan sulfate	1/38	14/9392	0.0714286	17.6541	3.97448	0.0552153	0.528769	0.528298	FUT8	1
Metabolism	Glycan biosynthesis and metabolism	hsa00604	Glycosphingolipid biosynthesis - ganglio series	1/38	15/9392	0.0666667	16.4772	3.82345	0.0590436	0.528769	0.528298	ST3GAL5	1
Organismal Systems	Endocrine system	hsa04922	Glucagon signaling pathway	2/38	107/9392	0.0186916	4.61977	2.40011	0.0693413	0.528769	0.528298	CPT1A/G6PC2	2
Organismal Systems	Immune system	hsa04659	Th17 cell differentiation	2/38	109/9392	0.0183486	4.53501	2.36597	0.0716126	0.528769	0.528298	CD4/NFATC1	2
Human Diseases	Endocrine and metabolic disease	hsa04931	Insulin resistance	2/38	109/9392	0.0183486	4.53501	2.36597	0.0716126	0.528769	0.528298	CPT1A/G6PC2	2
Environmental Information Processing	Signal transduction	hsa04020	Calcium signaling pathway	3/38	254/9392	0.011811	2.91919	1.97632	0.0825362	0.528769	0.528298	MCOLN2/NFATC1/RET	3
Organismal Systems	Excretory system	hsa04964	Proximal tubule bicarbonate reclamation	1/38	23/9392	0.0434783	10.746	2.98258	0.0891311	0.528769	0.528298	SLC4A4	1
Organismal Systems	Immune system	hsa04611	Platelet activation	2/38	126/9392	0.015873	3.92314	2.10542	0.0918507	0.528769	0.528298	GUCY1B1/LCP2	2
Human Diseases	Endocrine and metabolic disease	hsa04950	Maturity onset diabetes of the young	1/38	26/9392	0.0384615	9.50607	2.76814	0.100171	0.528769	0.528298	HNF4A	1
Environmental Information Processing	Signal transduction	hsa04068	FoxO signaling pathway	2/38	133/9392	0.0150376	3.71666	2.01107	0.100624	0.528769	0.528298	G6PC2/HOMER3	2
Organismal Systems	Immune system	hsa04650	Natural killer cell mediated cytotoxicity	2/38	134/9392	0.0149254	3.68892	1.99812	0.101896	0.528769	0.528298	LCP2/NFATC1	2
Organismal Systems	Endocrine system	hsa04910	Insulin signaling pathway	2/38	138/9392	0.0144928	3.582	1.94751	0.107031	0.528769	0.528298	G6PC2/RAPGEF1	2
Environmental Information Processing	Signal transduction	hsa04392	Hippo signaling pathway - multiple species	1/38	29/9392	0.0344828	8.52269	2.58591	0.11108	0.528769	0.528298	MOB1A	1
Organismal Systems	Development and regeneration	hsa04380	Osteoclast differentiation	2/38	143/9392	0.013986	3.45675	1.88682	0.113547	0.528769	0.528298	LCP2/NFATC1	2
Metabolism	Carbohydrate metabolism	hsa00030	Pentose phosphate pathway	1/38	31/9392	0.0322581	7.97284	2.47844	0.118281	0.528769	0.528298	TKT	1
Metabolism	Carbohydrate metabolism	hsa00052	Galactose metabolism	1/38	32/9392	0.03125	7.72368	2.42825	0.12186	0.528769	0.528298	G6PC2	1
Cellular Processes	Cell growth and death	hsa04215	Apoptosis - multiple species	1/38	32/9392	0.03125	7.72368	2.42825	0.12186	0.528769	0.528298	CASP7	1
Organismal Systems	Endocrine system	hsa04921	Oxytocin signaling pathway	2/38	155/9392	0.0129032	3.18913	1.75155	0.129591	0.528769	0.528298	GUCY1B1/NFATC1	2
Environmental Information Processing	Signaling molecules and interaction	hsa04514	Cell adhesion molecules	2/38	160/9392	0.0125	3.08947	1.69902	0.13643	0.528769	0.528298	CD4/CLDN8	2
Human Diseases	Cancer: specific types	hsa05216	Thyroid cancer	1/38	37/9392	0.027027	6.67994	2.20634	0.139545	0.528769	0.528298	RET	1
Human Diseases	Immune disease	hsa05340	Primary immunodeficiency	1/38	38/9392	0.0263158	6.50416	2.16687	0.143041	0.528769	0.528298	CD4	1
Environmental Information Processing	Signal transduction	hsa04022	cGMP-PKG signaling pathway	2/38	166/9392	0.0120482	2.97781	1.63863	0.144743	0.528769	0.528298	GUCY1B1/NFATC1	2
Metabolism	Carbohydrate metabolism	hsa00500	Starch and sucrose metabolism	1/38	40/9392	0.025	6.17895	2.09203	0.149989	0.528769	0.528298	G6PC2	1
Metabolism	Lipid metabolism	hsa00071	Fatty acid degradation	1/38	43/9392	0.0232558	5.74786	1.98883	0.16031	0.528769	0.528298	CPT1A	1
Metabolism	Glycan biosynthesis and metabolism	hsa00513	Various types of N-glycan biosynthesis	1/38	43/9392	0.0232558	5.74786	1.98883	0.16031	0.528769	0.528298	FUT8	1
		hsa03272	Virion - Hepatitis viruses	1/38	48/9392	0.0208333	5.14912	1.83679	0.17724	0.528769	0.528298	CLDN8	1
Metabolism	Amino acid metabolism	hsa00330	Arginine and proline metabolism	1/38	50/9392	0.02	4.94316	1.7818	0.183919	0.528769	0.528298	CKB	1
Organismal Systems	Digestive system	hsa04973	Carbohydrate digestion and absorption	1/38	52/9392	0.0192308	4.75304	1.72966	0.190545	0.528769	0.528298	G6PC2	1
Human Diseases	Cancer: overview	hsa05202	Transcriptional misregulation in cancer	2/38	201/9392	0.00995025	2.45928	1.33292	0.195073	0.528769	0.528298	FUT8/TAF15	2
Human Diseases	Infectious disease: bacterial	hsa05130	Pathogenic Escherichia coli infection	2/38	203/9392	0.00985222	2.43505	1.31744	0.198022	0.528769	0.528298	CASP7/CLDN8	2
Metabolism	Glycan biosynthesis and metabolism	hsa00510	N-Glycan biosynthesis	1/38	55/9392	0.0181818	4.49378	1.65624	0.200386	0.528769	0.528298	FUT8	1
Metabolism	Lipid metabolism	hsa00600	Sphingolipid metabolism	1/38	55/9392	0.0181818	4.49378	1.65624	0.200386	0.528769	0.528298	CERS5	1
Human Diseases	Infectious disease: bacterial	hsa05134	Legionellosis	1/38	56/9392	0.0178571	4.41353	1.63293	0.20364	0.528769	0.528298	CASP7	1
Metabolism	Global and overview maps	hsa01212	Fatty acid metabolism	1/38	57/9392	0.0175439	4.3361	1.61016	0.206882	0.528769	0.528298	CPT1A	1
Environmental Information Processing	Signal transduction	hsa04015	Rap1 signaling pathway	2/38	212/9392	0.00943396	2.33168	1.24996	0.211364	0.528769	0.528298	LCP2/RAPGEF1	2
Human Diseases	Infectious disease: viral	hsa05170	Human immunodeficiency virus 1 infection	2/38	213/9392	0.00938967	2.32073	1.24267	0.212853	0.528769	0.528298	CD4/NFATC1	2
Organismal Systems	Nervous system	hsa04730	Long-term depression	1/38	60/9392	0.0166667	4.1193	1.54488	0.216529	0.528769	0.528298	GUCY1B1	1
Human Diseases	Cardiovascular disease	hsa05417	Lipid and atherosclerosis	2/38	216/9392	0.00925926	2.2885	1.22105	0.217327	0.528769	0.528298	CASP7/NFATC1	2
Genetic Information Processing	Information processing in viruses	hsa03250	Viral life cycle - HIV-1	1/38	64/9392	0.015625	3.86184	1.46417	0.229214	0.528769	0.528298	CD4	1
Human Diseases	Infectious disease: viral	hsa05166	Human T-cell leukemia virus 1 infection	2/38	224/9392	0.00892857	2.20677	1.16509	0.2293	0.528769	0.528298	CD4/NFATC1	2
Human Diseases	Immune disease	hsa05321	Inflammatory bowel disease	1/38	66/9392	0.0151515	3.74482	1.42622	0.235482	0.528769	0.528298	NFATC1	1
Metabolism	Carbohydrate metabolism	hsa00010	Glycolysis / Gluconeogenesis	1/38	67/9392	0.0149254	3.68892	1.4078	0.238597	0.528769	0.528298	G6PC2	1
Organismal Systems	Immune system	hsa04664	Fc epsilon RI signaling pathway	1/38	69/9392	0.0144928	3.582	1.37199	0.24479	0.528769	0.528298	LCP2	1
Organismal Systems	Endocrine system	hsa04924	Renin secretion	1/38	69/9392	0.0144928	3.582	1.37199	0.24479	0.528769	0.528298	GUCY1B1	1
Human Diseases	Cancer: specific types	hsa05211	Renal cell carcinoma	1/38	70/9392	0.0142857	3.53083	1.35458	0.247868	0.528769	0.528298	RAPGEF1	1
Human Diseases	Cancer: overview	hsa05230	Central carbon metabolism in cancer	1/38	71/9392	0.0140845	3.4811	1.33749	0.250934	0.528769	0.528298	RET	1
Human Diseases	Cancer: specific types	hsa05223	Non-small cell lung cancer	1/38	73/9392	0.0136986	3.38572	1.30421	0.25703	0.528769	0.528298	RET	1
Metabolism	Global and overview maps	hsa01230	Biosynthesis of amino acids	1/38	75/9392	0.0133333	3.29544	1.27206	0.263077	0.528769	0.528298	TKT	1
Organismal Systems	Endocrine system	hsa03320	PPAR signaling pathway	1/38	76/9392	0.0131579	3.25208	1.25639	0.266083	0.528769	0.528298	CPT1A	1
Organismal Systems	Digestive system	hsa04971	Gastric acid secretion	1/38	76/9392	0.0131579	3.25208	1.25639	0.266083	0.528769	0.528298	KCNK10	1
Genetic Information Processing	Folding, sorting and degradation	hsa03018	RNA degradation	1/38	78/9392	0.0128205	3.16869	1.22582	0.272058	0.528769	0.528298	C1D	1
Human Diseases	Infectious disease: bacterial	hsa05133	Pertussis	1/38	78/9392	0.0128205	3.16869	1.22582	0.272058	0.528769	0.528298	CASP7	1
Organismal Systems	Nervous system	hsa04721	Synaptic vesicle cycle	1/38	79/9392	0.0126582	3.12858	1.2109	0.275028	0.528769	0.528298	SLC6A11	1
Organismal Systems	Immune system	hsa04612	Antigen processing and presentation	1/38	81/9392	0.0123457	3.05133	1.18176	0.280932	0.528769	0.528298	CD4	1
Genetic Information Processing	Chromosome	hsa03083	Polycomb repressive complex	1/38	83/9392	0.0120482	2.97781	1.15351	0.28679	0.528769	0.528298	MTF2	1
Organismal Systems	Immune system	hsa04623	Cytosolic DNA-sensing pathway	1/38	83/9392	0.0120482	2.97781	1.15351	0.28679	0.528769	0.528298	CASP7	1
Organismal Systems	Nervous system	hsa04727	GABAergic synapse	1/38	89/9392	0.011236	2.77705	1.07358	0.304086	0.537745	0.537266	SLC6A11	1
Organismal Systems	Digestive system	hsa04976	Bile secretion	1/38	90/9392	0.0111111	2.7462	1.0609	0.306928	0.537745	0.537266	SLC4A4	1
Organismal Systems	Immune system	hsa04662	B cell receptor signaling pathway	1/38	91/9392	0.010989	2.71602	1.0484	0.30976	0.537745	0.537266	NFATC1	1
Cellular Processes	Cellular community - eukaryotes	hsa04540	Gap junction	1/38	92/9392	0.0108696	2.6865	1.03607	0.31258	0.537745	0.537266	GUCY1B1	1
Organismal Systems	Environmental adaptation	hsa04713	Circadian entrainment	1/38	97/9392	0.0103093	2.54802	0.976757	0.326512	0.537745	0.537266	GUCY1B1	1
Organismal Systems	Digestive system	hsa04970	Salivary secretion	1/38	97/9392	0.0103093	2.54802	0.976757	0.326512	0.537745	0.537266	GUCY1B1	1
Human Diseases	Cancer: overview	hsa05231	Choline metabolism in cancer	1/38	99/9392	0.010101	2.49654	0.954066	0.332008	0.537745	0.537266	SLC44A5	1
Organismal Systems	Immune system	hsa04640	Hematopoietic cell lineage	1/38	100/9392	0.01	2.47158	0.942927	0.33474	0.537745	0.537266	CD4	1
Human Diseases	Endocrine and metabolic disease	hsa04933	AGE-RAGE signaling pathway in diabetic complications	1/38	101/9392	0.00990099	2.44711	0.931922	0.33746	0.537745	0.537266	NFATC1	1
Metabolism	Lipid metabolism	hsa00564	Glycerophospholipid metabolism	1/38	103/9392	0.00970874	2.39959	0.9103	0.342869	0.537745	0.537266	PGS1	1
Environmental Information Processing	Signal transduction	hsa04010	MAPK signaling pathway	2/38	300/9392	0.00666667	1.64772	0.726719	0.343724	0.537745	0.537266	NFATC1/RET	2
Organismal Systems	Immune system	hsa04625	C-type lectin receptor signaling pathway	1/38	105/9392	0.00952381	2.35388	0.889176	0.348235	0.537745	0.537266	NFATC1	1
Organismal Systems	Digestive system	hsa04972	Pancreatic secretion	1/38	106/9392	0.00943396	2.33168	0.878794	0.350902	0.537745	0.537266	SLC4A4	1
Organismal Systems	Immune system	hsa04670	Leukocyte transendothelial migration	1/38	116/9392	0.00862069	2.13067	0.78097	0.376992	0.544402	0.543916	CLDN8	1
Organismal Systems	Nervous system	hsa04724	Glutamatergic synapse	1/38	116/9392	0.00862069	2.13067	0.78097	0.376992	0.544402	0.543916	HOMER3	1
Metabolism	Global and overview maps	hsa01200	Carbon metabolism	1/38	117/9392	0.00854701	2.11246	0.771738	0.379545	0.544402	0.543916	TKT	1
Genetic Information Processing	Chromosome	hsa03082	ATP-dependent chromatin remodeling	1/38	117/9392	0.00854701	2.11246	0.771738	0.379545	0.544402	0.543916	BCL7A	1
Environmental Information Processing	Signal transduction	hsa04668	TNF signaling pathway	1/38	119/9392	0.00840336	2.07696	0.753548	0.384619	0.544402	0.543916	CASP7	1
Organismal Systems	Nervous system	hsa04722	Neurotrophin signaling pathway	1/38	120/9392	0.00833333	2.05965	0.744586	0.38714	0.544402	0.543916	RAPGEF1	1
Environmental Information Processing	Signal transduction	hsa04071	Sphingolipid signaling pathway	1/38	122/9392	0.00819672	2.02588	0.726921	0.392154	0.544402	0.543916	CERS5	1
Organismal Systems	Endocrine system	hsa04919	Thyroid hormone signaling pathway	1/38	122/9392	0.00819672	2.02588	0.726921	0.392154	0.544402	0.543916	MED13L	1
Metabolism	Nucleotide metabolism	hsa00230	Purine metabolism	1/38	128/9392	0.0078125	1.93092	0.675877	0.406956	0.558381	0.557883	GUCY1B1	1
Organismal Systems	Circulatory system	hsa04270	Vascular smooth muscle contraction	1/38	134/9392	0.00746269	1.84446	0.627513	0.421406	0.570417	0.569909	GUCY1B1	1
Cellular Processes	Cell growth and death	hsa04210	Apoptosis	1/38	137/9392	0.00729927	1.80407	0.604249	0.428502	0.570417	0.569909	CASP7	1
Environmental Information Processing	Signal transduction	hsa04151	PI3K-Akt signaling pathway	2/38	362/9392	0.00552486	1.36551	0.452025	0.433659	0.570417	0.569909	G6PC2/RET	2
Cellular Processes	Cellular community - eukaryotes	hsa04550	Signaling pathways regulating pluripotency of stem cells	1/38	144/9392	0.00694444	1.71637	0.552136	0.444732	0.570417	0.569909	ESRRB	1
Human Diseases	Endocrine and metabolic disease	hsa04936	Alcoholic liver disease	1/38	144/9392	0.00694444	1.71637	0.552136	0.444732	0.570417	0.569909	CPT1A	1
Human Diseases	Neurodegenerative disease	hsa05017	Spinocerebellar ataxia	1/38	144/9392	0.00694444	1.71637	0.552136	0.444732	0.570417	0.569909	GTF2B	1
Cellular Processes	Cell growth and death	hsa04218	Cellular senescence	1/38	157/9392	0.00636943	1.57425	0.462471	0.473691	0.581501	0.580982	NFATC1	1
Environmental Information Processing	Signal transduction	hsa04390	Hippo signaling pathway	1/38	157/9392	0.00636943	1.57425	0.462471	0.473691	0.581501	0.580982	MOB1A	1
Human Diseases	Endocrine and metabolic disease	hsa04932	Non-alcoholic fatty liver disease	1/38	157/9392	0.00636943	1.57425	0.462471	0.473691	0.581501	0.580982	CASP7	1
Cellular Processes	Transport and catabolism	hsa04145	Phagosome	1/38	159/9392	0.00628931	1.55445	0.449407	0.478014	0.581501	0.580982	EEA1	1
Human Diseases	Infectious disease: viral	hsa05160	Hepatitis C	1/38	159/9392	0.00628931	1.55445	0.449407	0.478014	0.581501	0.580982	CLDN8	1
Human Diseases	Infectious disease: viral	hsa05161	Hepatitis B	1/38	163/9392	0.00613497	1.51631	0.423812	0.486555	0.585852	0.58533	NFATC1	1
Cellular Processes	Cellular community - eukaryotes	hsa04530	Tight junction	1/38	170/9392	0.00588235	1.45387	0.380621	0.501177	0.597363	0.59683	CLDN8	1
Environmental Information Processing	Signal transduction	hsa04310	Wnt signaling pathway	1/38	174/9392	0.00574713	1.42045	0.356794	0.509349	0.601032	0.600496	NFATC1	1
Human Diseases	Infectious disease: bacterial	hsa05152	Tuberculosis	1/38	182/9392	0.00549451	1.35801	0.31085	0.525305	0.612228	0.611682	EEA1	1
Organismal Systems	Development and regeneration	hsa04360	Axon guidance	1/38	184/9392	0.00543478	1.34325	0.299699	0.529214	0.612228	0.611682	EFNB2	1
Human Diseases	Infectious disease: viral	hsa05167	Kaposi sarcoma-associated herpesvirus infection	1/38	196/9392	0.00510204	1.26101	0.235361	0.55202	0.632411	0.631847	NFATC1	1
		hsa04082	Neuroactive ligand signaling	1/38	199/9392	0.00502513	1.242	0.219918	0.557551	0.632606	0.632042	SLC6A11	1
Cellular Processes	Cellular community - eukaryotes	hsa04510	Focal adhesion	1/38	203/9392	0.00492611	1.21753	0.199699	0.564823	0.632763	0.632199	RAPGEF1	1
Human Diseases	Cancer: overview	hsa05203	Viral carcinogenesis	1/38	205/9392	0.00487805	1.20565	0.189742	0.568415	0.632763	0.632199	GTF2B	1
		hsa04382	Cornified envelope formation	1/38	217/9392	0.00460829	1.13898	0.132013	0.589368	0.649957	0.649378	CLDN8	1
Environmental Information Processing	Signal transduction	hsa04024	cAMP signaling pathway	1/38	226/9392	0.00442478	1.09362	0.0907982	0.60443	0.652111	0.65153	NFATC1	1
Human Diseases	Infectious disease: viral	hsa05163	Human cytomegalovirus infection	1/38	226/9392	0.00442478	1.09362	0.0907982	0.60443	0.652111	0.65153	NFATC1	1
Cellular Processes	Cell motility	hsa04810	Regulation of actin cytoskeleton	1/38	232/9392	0.00431034	1.06534	0.0642238	0.614171	0.652111	0.65153	FGD3	1
Cellular Processes	Cell motility	hsa04820	Cytoskeleton in muscle cells	1/38	232/9392	0.00431034	1.06534	0.0642238	0.614171	0.652111	0.65153	SPTBN1	1
Organismal Systems	Environmental adaptation	hsa04714	Thermogenesis	1/38	235/9392	0.00425532	1.05174	0.0511914	0.618953	0.652111	0.65153	CPT1A	1
Human Diseases	Infectious disease: bacterial	hsa05132	Salmonella infection	1/38	251/9392	0.00398406	0.984693	-0.015667	0.643501	0.667614	0.667018	CASP7	1
Cellular Processes	Transport and catabolism	hsa04144	Endocytosis	1/38	252/9392	0.00396825	0.980785	-0.0197065	0.644983	0.667614	0.667018	EEA1	1
Environmental Information Processing	Signaling molecules and interaction	hsa04060	Cytokine-cytokine receptor interaction	1/38	298/9392	0.0033557	0.829389	-0.19076	0.707037	0.725481	0.724834	CD4	1
Environmental Information Processing	Signaling molecules and interaction	hsa04080	Neuroactive ligand-receptor interaction	1/38	370/9392	0.0027027	0.667994	-0.415283	0.783547	0.797057	0.796346	GPR50	1
Human Diseases	Neurodegenerative disease	hsa05010	Alzheimer disease	1/38	391/9392	0.00255754	0.632117	-0.473589	0.801927	0.808781	0.808059	CASP7	1
Human Diseases	Neurodegenerative disease	hsa05022	Pathways of neurodegeneration - multiple diseases	1/38	483/9392	0.00207039	0.511714	-0.702235	0.866055	0.866055	0.865283	CASP7	1
