# Supplementary material for: Comparative Genomics Reveals Genetic Adaptations to Diving‐Associated Foraging in Anseriformes
Source: Ecol Evol. 2026 Apr 20;16(4):e73551. doi: 10.1002/ece3.73551 (PMC13095863; doi:10.1002/ece3.73551)
Supplement: Supplementary file 4 — Table S3: The top 30 GO enrichment terms for PSGs. [file ECE3-16-e73551-s001.xlsx]

## Sheet: Sheet 1
						Table S3 The top 30 GO enrichment terms for PSGs.
ID	Description	GeneRatio	BgRatio	RichFactor	FoldEnrichment	zScore	pvalue	p.adjust	qvalue	geneID	Count	Ontology	EnrichRatio	ShortDesc
GO:0030073	insulin secretion	5/76	206/18986	0.0242718	6.06349	4.63236	0.0014176	0.447131	0.426619	CPT1A/G6PC2/GPR68/HNF4A/STXBP3	5	BP	0.0657895	insulin secretion
GO:0032623	interleukin-2 production	3/76	66/18986	0.0454545	11.3553	5.34243	0.00235349	0.447131	0.426619	CD4/HOMER3/SPTBN1	3	BP	0.0394737	interleukin-2 production
GO:0032663	regulation of interleukin-2 production	3/76	66/18986	0.0454545	11.3553	5.34243	0.00235349	0.447131	0.426619	CD4/HOMER3/SPTBN1	3	BP	0.0394737	regulation of interleukin-2 production
GO:0015810	aspartate transmembrane transport	2/76	20/18986	0.1	24.9816	6.80254	0.00286743	0.447131	0.426619	SLC25A12/SLC7A13	2	BP	0.0263158	aspartate transmembrane transport
GO:0045655	regulation of monocyte differentiation	2/76	20/18986	0.1	24.9816	6.80254	0.00286743	0.447131	0.426619	CD4/GPR68	2	BP	0.0263158	regulation of monocyte differentiation
GO:0030072	peptide hormone secretion	5/76	250/18986	0.02	4.99632	4.03235	0.0032864	0.447131	0.426619	CPT1A/G6PC2/GPR68/HNF4A/STXBP3	5	BP	0.0657895	peptide hormone secretion
GO:0002790	peptide secretion	5/76	257/18986	0.0194553	4.86023	3.94992	0.00369659	0.447131	0.426619	CPT1A/G6PC2/GPR68/HNF4A/STXBP3	5	BP	0.0657895	peptide secretion
GO:1903825	organic acid transmembrane transport	4/76	159/18986	0.0251572	6.28467	4.24221	0.00380645	0.447131	0.426619	CPT1A/SLC25A12/SLC6A11/SLC7A13	4	BP	0.0526316	organic acid transmembrane transport
GO:0015833	peptide transport	5/76	270/18986	0.0185185	4.62622	3.80448	0.00455405	0.447131	0.426619	CPT1A/G6PC2/GPR68/HNF4A/STXBP3	5	BP	0.0657895	peptide transport
GO:0050796	regulation of insulin secretion	4/76	173/18986	0.0231214	5.77609	4.00067	0.00513166	0.447131	0.426619	CPT1A/G6PC2/GPR68/HNF4A	4	BP	0.0526316	regulation of insulin secretion
GO:0014069	postsynaptic density	7/75	359/19960	0.0194986	5.18923	4.91903	0.00039918	0.042335	0.0393483	EFNB2/GPR50/HOMER3/RNF10/SCN8A/SPTBN1/TMEM108	7	CC	0.0933333	postsynaptic density
GO:0032279	asymmetric synapse	7/75	375/19960	0.0186667	4.96782	4.76369	0.000517774	0.042335	0.0393483	EFNB2/GPR50/HOMER3/RNF10/SCN8A/SPTBN1/TMEM108	7	CC	0.0933333	asymmetric synapse
GO:0099572	postsynaptic specialization	7/75	396/19960	0.0176768	4.70438	4.57268	0.00071442	0.042335	0.0393483	EFNB2/GPR50/HOMER3/RNF10/SCN8A/SPTBN1/TMEM108	7	CC	0.0933333	postsynaptic specialization
GO:0098984	neuron to neuron synapse	7/75	412/19960	0.0169903	4.52168	4.43593	0.000900745	0.042335	0.0393483	EFNB2/GPR50/HOMER3/RNF10/SCN8A/SPTBN1/TMEM108	7	CC	0.0933333	neuron to neuron synapse
GO:0098839	postsynaptic density membrane	4/75	125/19960	0.032	8.51627	5.177	0.00126406	0.0475287	0.0441756	EFNB2/RNF10/SCN8A/TMEM108	4	CC	0.0533333	postsynaptic density membrane
GO:0044304	main axon	3/75	73/19960	0.0410959	10.937	5.22359	0.00262423	0.077974	0.072473	KCNAB2/SCN8A/SPTBN1	3	CC	0.04	main axon
GO:0099634	postsynaptic specialization membrane	4/75	157/19960	0.0254777	6.78047	4.46565	0.00290329	0.077974	0.072473	EFNB2/RNF10/SCN8A/TMEM108	4	CC	0.0533333	postsynaptic specialization membrane
GO:0048786	presynaptic active zone	3/75	89/19960	0.0337079	8.97079	4.62832	0.00459057	0.107878	0.100268	EGFLAM/GUCY1B1/SCN8A	3	CC	0.04	presynaptic active zone
GO:0005769	early endosome	6/75	438/19960	0.0136986	3.64566	3.43832	0.00607223	0.126842	0.117894	CD4/EEA1/RAPGEF1/RET/SNX8/TMEM108	6	CC	0.08	early endosome
GO:0045211	postsynaptic membrane	5/75	321/19960	0.0155763	4.14538	3.48902	0.00718863	0.135146	0.125612	EFNB2/RNF10/SCN8A/SLC6A11/TMEM108	5	CC	0.0666667	postsynaptic membrane
GO:0015291	secondary active transmembrane transporter activity	7/77	288/18737	0.0243056	5.91446	5.399	0.000180819	0.0475554	0.0407319	SLC12A4/SLC25A12/SLC25A3/SLC44A5/SLC4A4/SLC6A11/SLC7A13	7	MF	0.0909091	secondary active transmembrane transporter activity
GO:0015103	inorganic anion transmembrane transporter activity	5/77	166/18737	0.0301205	7.32945	5.26175	0.000607001	0.0798207	0.0683675	ANO4/SLC12A4/SLC25A3/SLC4A4/SLC6A11	5	MF	0.0649351	inorganic anion transmembrane transporter activity
GO:0015294	solute:monoatomic cation symporter activity	4/77	116/18737	0.0344828	8.39095	5.12927	0.00133275	0.0851118	0.0728995	SLC12A4/SLC25A3/SLC4A4/SLC6A11	4	MF	0.0519481	solute:monoatomic cation symporter activity
GO:0046873	metal ion transmembrane transporter activity	7/77	444/18737	0.0157658	3.8364	3.88548	0.00230947	0.0851118	0.0728995	KCNAB2/KCNK10/MCOLN2/SCN8A/SLC12A4/SLC4A4/SLC6A11	7	MF	0.0909091	metal ion transmembrane transporter activity
GO:0015297	antiporter activity	4/77	136/18737	0.0294118	7.15699	4.62911	0.00238575	0.0851118	0.0728995	SLC25A12/SLC44A5/SLC4A4/SLC7A13	4	MF	0.0519481	antiporter activity
GO:0022804	active transmembrane transporter activity	7/77	458/18737	0.0152838	3.71913	3.78456	0.00274622	0.0851118	0.0728995	SLC12A4/SLC25A12/SLC25A3/SLC44A5/SLC4A4/SLC6A11/SLC7A13	7	MF	0.0909091	active transmembrane transporter activity
GO:0005548	phospholipid transporter activity	3/77	68/18737	0.0441176	10.7355	5.1663	0.00276048	0.0851118	0.0728995	ANO4/ATP8A2/OSBPL8	3	MF	0.038961	phospholipid transporter activity
GO:0061629	RNA polymerase II-specific DNA-binding transcription factor binding	6/77	349/18737	0.017192	4.18346	3.85631	0.00312457	0.0851118	0.0728995	C1D/COMMD7/ESRRB/GTF2B/HNF4A/NFATC1	6	MF	0.0779221	RNA polymerase II-specific DNA-binding transcription factor binding
GO:0015293	symporter activity	4/77	147/18737	0.0272109	6.62143	4.39536	0.00315844	0.0851118	0.0728995	SLC12A4/SLC25A3/SLC4A4/SLC6A11	4	MF	0.0519481	symporter activity
GO:0008509	monoatomic anion transmembrane transporter activity	4/77	148/18737	0.027027	6.57669	4.3753	0.00323619	0.0851118	0.0728995	ANO4/SLC12A4/SLC4A4/SLC6A11	4	MF	0.0519481	monoatomic anion transmembrane transporter activity
