# Supplementary material for: Comparative Genomics Reveals Genetic Adaptations to Diving‐Associated Foraging in Anseriformes
Source: Ecol Evol. 2026 Apr 20;16(4):e73551. doi: 10.1002/ece3.73551 (PMC13095863; doi:10.1002/ece3.73551)
Supplement: Supplementary file 5 — Table S4: The top 15 KEGG enrichment pathways for PSGs. [file ECE3-16-e73551-s005.xlsx]

## Sheet: Sheet 1
Table S4 The top 15 KEGG enrichment pathways for PSGs.
category	subcategory	ID	Description	GeneRatio	BgRatio	RichFactor	FoldEnrichment	zScore	pvalue	p.adjust	qvalue	geneID	Count	EnrichRatio	ShortDesc
Cellular Processes	Transport and catabolism	hsa04148	Efferocytosis	5/38	157/9392	0.0318471	7.87127	5.53372	0.000393703	0.0464569	0.0464155	ANO4/ATP8A2/CASP7/CPT1A/NFATC1	5	0.131579	Efferocytosis
Environmental Information Processing	Signal transduction	hsa04152	AMPK signaling pathway	3/38	122/9392	0.0245902	6.07765	3.59793	0.0129588	0.399744	0.399388	CPT1A/G6PC2/HNF4A	3	0.0789474	AMPK signaling pathway
Organismal Systems	Immune system	hsa04660	T cell receptor signaling pathway	3/38	122/9392	0.0245902	6.07765	3.59793	0.0129588	0.399744	0.399388	CD4/LCP2/NFATC1	3	0.0789474	T cell receptor signaling pathway
Genetic Information Processing	Transcription	hsa03022	Basal transcription factors	2/38	44/9392	0.0454545	11.2344	4.33691	0.0135506	0.399744	0.399388	GTF2B/TAF15	2	0.0526316	Basal transcription factors
Human Diseases	Infectious disease: bacterial	hsa05135	Yersinia infection	3/38	138/9392	0.0217391	5.373	3.2984	0.0179971	0.424732	0.424353	CD4/LCP2/NFATC1	3	0.0789474	Yersinia infection
Organismal Systems	Endocrine system	hsa04920	Adipocytokine signaling pathway	2/38	70/9392	0.0285714	7.06165	3.2444	0.0323951	0.528769	0.528298	CPT1A/G6PC2	2	0.0526316	Adipocytokine signaling pathway
Human Diseases	Cancer: overview	hsa05235	PD-L1 expression and PD-1 checkpoint pathway in cancer	2/38	90/9392	0.0222222	5.4924	2.72936	0.0510939	0.528769	0.528298	CD4/NFATC1	2	0.0526316	PD-L1 expression and PD-1 checkpoint pathw...
Organismal Systems	Immune system	hsa04658	Th1 and Th2 cell differentiation	2/38	93/9392	0.0215054	5.31522	2.66548	0.0541687	0.528769	0.528298	CD4/NFATC1	2	0.0526316	Th1 and Th2 cell differentiation
Metabolism	Glycan biosynthesis and metabolism	hsa00533	Glycosaminoglycan biosynthesis - keratan sulfate	1/38	14/9392	0.0714286	17.6541	3.97448	0.0552153	0.528769	0.528298	FUT8	1	0.0263158	Glycosaminoglycan biosynthesis - keratan s...
Metabolism	Glycan biosynthesis and metabolism	hsa00604	Glycosphingolipid biosynthesis - ganglio series	1/38	15/9392	0.0666667	16.4772	3.82345	0.0590436	0.528769	0.528298	ST3GAL5	1	0.0263158	Glycosphingolipid biosynthesis - ganglio s...
Organismal Systems	Endocrine system	hsa04922	Glucagon signaling pathway	2/38	107/9392	0.0186916	4.61977	2.40011	0.0693413	0.528769	0.528298	CPT1A/G6PC2	2	0.0526316	Glucagon signaling pathway
Organismal Systems	Immune system	hsa04659	Th17 cell differentiation	2/38	109/9392	0.0183486	4.53501	2.36597	0.0716126	0.528769	0.528298	CD4/NFATC1	2	0.0526316	Th17 cell differentiation
Human Diseases	Endocrine and metabolic disease	hsa04931	Insulin resistance	2/38	109/9392	0.0183486	4.53501	2.36597	0.0716126	0.528769	0.528298	CPT1A/G6PC2	2	0.0526316	Insulin resistance
Environmental Information Processing	Signal transduction	hsa04020	Calcium signaling pathway	3/38	254/9392	0.011811	2.91919	1.97632	0.0825362	0.528769	0.528298	MCOLN2/NFATC1/RET	3	0.0789474	Calcium signaling pathway
Organismal Systems	Excretory system	hsa04964	Proximal tubule bicarbonate reclamation	1/38	23/9392	0.0434783	10.746	2.98258	0.0891311	0.528769	0.528298	SLC4A4	1	0.0263158	Proximal tubule bicarbonate reclamation
